# Supplementary material for: Dichlorido{2-[(thio­phen-2-ylmeth­yl)imino­meth­yl]pyridine-κ2 N,N′}palladium(II)
Source: Acta Crystallogr Sect E Struct Rep Online. 2011 Sep 17;67(Pt 10):m1392. doi: 10.1107/S1600536811037214 (PMC3201550; doi:10.1107/S1600536811037214)
Supplement: Supplementary file 1 [file e-67-m1392-sup1.cif]

##############################################################################
#                                                                            #
# This CIF contains the data in a paper accepted for publication in          #
# Acta Crystallographica Section E. It conforms to the requirements of       #
# Notes for Authors for Acta Crystallographica Section E, and has been       #
# peer reviewed under the auspices of the IUCr Commission on Journals.       #
#                                                                            #
# Full details of the Crystallographic Information File format               #
# are given in the paper "The Crystallographic Information File (CIF):       #
# a New Standard Archive File for Crystallography" by S. R. Hall, F. H.      #
# Allen and I. D. Brown [Acta Cryst. (1991), A47, 655-685].                  #
#                                                                            #
# The current version of the core CIF dictionary is obtainable from          #
# ftp://ftp.iucr.org/pub/cif_core.dic.                                       #
#                                                                            #
# Software is freely available for graphical display of the structure(s)     #
# in this CIF. For information consult the CIF software page                 #
# http://www.iucr.org/resources/cif/software.                                #
#                                                                            #
# This file may be used for bona fide research purposes within the           #
# scientific community so long as proper attribution is given to the journal # 
# article from which it was obtained.                                        #
#                                                                            #
##############################################################################
data_I
_audit_creation_method     SHELXL-97
_chemical_name_systematic
;
Dichlorido{2-[(thiophen-2-ylmethyl)iminomethyl]pyridine-
\k^2^<i>N</i>,<i>N</i>'}palladium(II)
;
_chemical_name_common     ?
_chemical_formula_moiety     'C11 H10 Cl2 N2 Pd S'
_chemical_formula_sum     'C11 H10 Cl2 N2 Pd S'
_chemical_formula_iupac     '[Pd Cl2 (C11 H10 N2 S)]'
_chemical_formula_weight     379.57
_chemical_melting_point     ?
_symmetry_cell_setting     monoclinic
_symmetry_space_group_name_H-M     'P 21/c'
_symmetry_space_group_name_Hall     '-P 2ybc'
loop_
    _symmetry_equiv_pos_as_xyz
    'x, y, z'
    '-x, y+1/2, -z+1/2'
    '-x, -y, -z'
    'x, -y-1/2, z-1/2'
_cell_length_a     8.0061(19)
_cell_length_b     17.768(4)
_cell_length_c     8.864(2)
_cell_angle_alpha     90.00
_cell_angle_beta     98.353(3)
_cell_angle_gamma     90.00
_cell_volume     1247.6(5)
_cell_formula_units_Z     4
_cell_measurement_reflns_used     3002
_cell_measurement_theta_min     2.3
_cell_measurement_theta_max     27.6
_cell_measurement_temperature     100(2)
_cell_special_details     ?
_exptl_crystal_description     'plate'
_exptl_crystal_colour     'yellow'
_exptl_crystal_size_max     0.24
_exptl_crystal_size_mid     0.19
_exptl_crystal_size_min     0.06
_exptl_crystal_density_diffrn     2.021
_exptl_crystal_density_meas     ?
_exptl_crystal_density_method     'not measured'
_exptl_crystal_F_000     744
_exptl_absorpt_coefficient_mu     2.058
_exptl_absorpt_correction_type     multi-scan
_exptl_absorpt_process_details     '(SADABS; Bruker, 2009)'
_exptl_absorpt_correction_T_min     0.6379
_exptl_absorpt_correction_T_max     0.8865
_exptl_special_details     ?
_diffrn_ambient_temperature     100(2)
_diffrn_radiation_type     MoK\a
_diffrn_radiation_wavelength     0.71073
_diffrn_radiation_source     'fine-focus sealed tube'
_diffrn_radiation_monochromator     'graphite'
_diffrn_measurement_device_type     'Bruker SMART APEX CCD area-detector'
_diffrn_measurement_method     '\w'
_diffrn_detector_area_resol_mean     ?
_diffrn_reflns_number     6411
_diffrn_reflns_av_R_equivalents     0.0357
_diffrn_reflns_av_sigmaI/netI     0.0496
_diffrn_reflns_theta_min     2.29
_diffrn_reflns_theta_max     27.79
_diffrn_reflns_theta_full     25.00
_diffrn_measured_fraction_theta_max     0.899
_diffrn_measured_fraction_theta_full     0.992
_diffrn_reflns_limit_h_min     -9
_diffrn_reflns_limit_h_max     9
_diffrn_reflns_limit_k_min     -22
_diffrn_reflns_limit_k_max     22
_diffrn_reflns_limit_l_min     -11
_diffrn_reflns_limit_l_max     8
_diffrn_standards_number     0
_diffrn_standards_interval_count     .
_diffrn_standards_interval_time     .
_diffrn_standards_decay_%     .
_refine_special_details
;
Refinement of <i>F</i>^2^ against ALL reflections. The weighted <i>R</i>-factor
<i>wR</i> and goodness of fit <i>S</i> are based on <i>F</i>^2^, conventional
<i>R</i>-factors <i>R</i> are based on <i>F</i>, with <i>F</i> set to zero for
negative <i>F</i>^2^. The threshold expression of <i>F</i>^2^ >
\s(<i>F</i>^2^) is used only for calculating <i>R</i>-factors(gt) <i>etc</i>.
and is not relevant to the choice of reflections for refinement.
<i>R</i>-factors based on <i>F</i>^2^ are statistically about twice as large
as those based on <i>F</i>, and <i>R</i>- factors based on ALL data will be
even larger.
;
_reflns_number_total     2656
_reflns_number_gt     2238
_reflns_threshold_expression     I>2\s(I)
_refine_ls_structure_factor_coef     Fsqd
_refine_ls_matrix_type     full
_refine_ls_R_factor_all     0.0510
_refine_ls_R_factor_gt     0.0423
_refine_ls_wR_factor_gt     0.1335
_refine_ls_wR_factor_ref     0.1436
_refine_ls_goodness_of_fit_ref     1.065
_refine_ls_restrained_S_all     1.064
_refine_ls_number_reflns     2656
_refine_ls_number_parameters     149
_refine_ls_number_restraints     26
_refine_ls_hydrogen_treatment     constr
_refine_ls_weighting_scheme     calc
_refine_ls_weighting_details
                 'calc w=1/[\s^2^(Fo^2^)+(0.0960P)^2^] where P=(Fo^2^+2Fc^2^)/3'
_atom_sites_solution_hydrogens     geom
_atom_sites_solution_primary     direct
_atom_sites_solution_secondary     difmap
_refine_ls_shift/su_max     0.017
_refine_ls_shift/su_mean     0.063
_refine_diff_density_max     0.962
_refine_diff_density_min     -0.980
_refine_ls_extinction_method     none
_refine_ls_extinction_coef     ?
loop_
    _atom_type_symbol
    _atom_type_description
    _atom_type_scat_dispersion_real
    _atom_type_scat_dispersion_imag
    _atom_type_scat_source
    'C' 'C' 0.0033 0.0016
                         'International Tables Vol C Tables 4.2.6.8 and 6.1.1.4'
    'H' 'H' 0.0000 0.0000
                         'International Tables Vol C Tables 4.2.6.8 and 6.1.1.4'
    'N' 'N' 0.0061 0.0033
                         'International Tables Vol C Tables 4.2.6.8 and 6.1.1.4'
    'S' 'S' 0.1246 0.1234
                         'International Tables Vol C Tables 4.2.6.8 and 6.1.1.4'
    'Cl' 'Cl' 0.1484 0.1585
                         'International Tables Vol C Tables 4.2.6.8 and 6.1.1.4'
    'Pd' 'Pd' -0.9988 1.0072
                         'International Tables Vol C Tables 4.2.6.8 and 6.1.1.4'
_computing_data_collection     'APEX2 (Bruker, 2009)'
_computing_cell_refinement     'SAINT (Bruker, 2009)'
_computing_data_reduction     'SAINT (Bruker, 2009)'
_computing_structure_solution     'SHELXS97 (Sheldrick, 2008)'
_computing_structure_refinement     'SHELXL97 (Sheldrick, 2008)'
_computing_molecular_graphics
                                'X-SEED (Barbour, 2001; Atwood & Barbour, 2003)'
_computing_publication_material     'SHELXL97 (Sheldrick, 2008)'
loop_
    _atom_site_type_symbol
    _atom_site_label
    _atom_site_fract_x
    _atom_site_fract_y
    _atom_site_fract_z
    _atom_site_U_iso_or_equiv
    _atom_site_adp_type
    _atom_site_calc_flag
    _atom_site_refinement_flags
    _atom_site_occupancy
    _atom_site_symmetry_multiplicity
    _atom_site_disorder_assembly
    _atom_site_disorder_group
    Pd Pd1 0.30571(5) -0.01089(2) 0.58087(4) 0.01686(18) Uani d . 1 1 . .
    Cl Cl15 0.40550(17) -0.08117(7) 0.79082(15) 0.0254(3) Uani d . 1 1 . .
    Cl Cl16 0.16329(16) -0.11300(7) 0.46964(15) 0.0238(3) Uani d . 1 1 . .
    N N2 0.2291(5) 0.0612(2) 0.4078(5) 0.0179(9) Uani d . 1 1 . .
    N N9 0.4236(5) 0.0838(2) 0.6682(5) 0.0167(8) Uani d . 1 1 . .
    C C1 0.2820(6) 0.1286(3) 0.4327(6) 0.0186(10) Uani d . 1 1 . .
    H H1 0.2521 0.1669 0.3590 0.022 Uiso calc R 1 1 . .
    C C3 0.1145(6) 0.0400(3) 0.2666(6) 0.0211(10) Uani d D 1 1 . .
    H H3A 0.1563 -0.0078 0.2285 0.025 Uiso calc R 1 1 A 1
    H H3B 0.0016 0.0298 0.2950 0.025 Uiso calc R 1 1 A 1
    C C10 0.3879(6) 0.1454(3) 0.5747(6) 0.0208(10) Uani d . 1 1 . .
    C C11 0.4519(6) 0.2153(3) 0.6190(6) 0.0218(11) Uani d . 1 1 . .
    H H11 0.4243 0.2577 0.5548 0.026 Uiso calc R 1 1 . .
    C C12 0.5564(7) 0.2239(3) 0.7569(6) 0.0225(11) Uani d . 1 1 . .
    H H12 0.6009 0.2720 0.7881 0.027 Uiso calc R 1 1 . .
    C C13 0.5949(7) 0.1613(3) 0.8484(6) 0.0219(10) Uani d . 1 1 . .
    H H13 0.6690 0.1653 0.9420 0.026 Uiso calc R 1 1 . .
    C C14 0.5223(6) 0.0922(3) 0.8001(6) 0.0203(10) Uani d . 1 1 . .
    H H14 0.5449 0.0496 0.8647 0.024 Uiso calc R 1 1 . .
    S S8A -0.0145(4) 0.1806(2) 0.1442(4) 0.0239(7) Uiso d PD 0.50 1 B 2
    C C4A 0.095(2) 0.0978(8) 0.1389(14) 0.024(9) Uiso d PD 0.50 1 B 2
    C C5A 0.1525(17) 0.0901(7) -0.0021(15) 0.029(4) Uiso d PD 0.50 1 B 2
    H H5A 0.2128 0.0473 -0.0287 0.035 Uiso calc PR 0.50 1 B 2
    C C6A 0.1126(18) 0.1522(8) -0.1017(14) 0.018(4) Uiso d PD 0.50 1 B 2
    H H6A 0.1439 0.1564 -0.2007 0.021 Uiso calc PR 0.50 1 B 2
    C C7A 0.0239(15) 0.2047(6) -0.0361(13) 0.016(3) Uiso d PD 0.50 1 B 2
    H H7A -0.0137 0.2506 -0.0848 0.019 Uiso calc PR 0.50 1 B 2
    S S8B 0.1827(5) 0.07989(19) -0.0198(4) 0.0248(8) Uiso d PD 0.50 1 B 1
    C C4B 0.093(3) 0.0937(10) 0.1403(18) 0.011(12) Uiso d PD 0.50 1 B 1
    C C5B 0.0011(15) 0.1601(7) 0.1324(13) 0.025(3) Uiso d PD 0.50 1 B 1
    H H5B -0.0583 0.1773 0.2111 0.030 Uiso calc PR 0.50 1 B 1
    C C6B 0.0055(17) 0.1999(8) -0.0075(15) 0.030(4) Uiso d PD 0.50 1 B 1
    H H6B -0.0496 0.2466 -0.0327 0.036 Uiso calc PR 0.50 1 B 1
    C C7B 0.098(2) 0.1628(9) -0.0980(19) 0.037(6) Uiso d PD 0.50 1 B 1
    H H7B 0.1144 0.1804 -0.1959 0.045 Uiso calc PR 0.50 1 B 1
loop_
    _atom_site_aniso_label
    _atom_site_aniso_U_11
    _atom_site_aniso_U_22
    _atom_site_aniso_U_33
    _atom_site_aniso_U_12
    _atom_site_aniso_U_13
    _atom_site_aniso_U_23
    Pd1 0.0192(3) 0.0166(3) 0.0149(3) 0.00044(13) 0.00286(17) 0.00049(13)
    Cl15 0.0346(7) 0.0195(6) 0.0212(7) 0.0002(5) 0.0014(5) 0.0049(5)
    Cl16 0.0279(7) 0.0199(6) 0.0233(7) -0.0034(5) 0.0028(5) -0.0032(5)
    N2 0.016(2) 0.024(2) 0.014(2) 0.0025(17) 0.0029(16) 0.0014(16)
    N9 0.016(2) 0.019(2) 0.015(2) 0.0022(15) 0.0009(16) 0.0031(15)
    C1 0.022(3) 0.020(2) 0.014(2) 0.0006(19) 0.0036(19) 0.0013(18)
    C3 0.021(3) 0.021(2) 0.022(3) -0.002(2) 0.002(2) -0.003(2)
    C10 0.017(2) 0.023(2) 0.023(3) 0.0010(19) 0.004(2) 0.003(2)
    C11 0.024(3) 0.022(2) 0.019(3) -0.001(2) 0.003(2) 0.004(2)
    C12 0.028(3) 0.018(2) 0.021(3) 0.000(2) 0.005(2) -0.0017(19)
    C13 0.023(3) 0.027(3) 0.015(2) -0.002(2) -0.0009(19) -0.001(2)
    C14 0.021(3) 0.019(2) 0.022(3) -0.0049(19) 0.006(2) 0.003(2)
_geom_special_details
;
All e.s.d.'s (except the e.s.d. in the dihedral angle between two l.s. planes)
are estimated using the full covariance matrix. The cell e.s.d.'s are taken
into account individually in the estimation of e.s.d.'s in distances, angles
and torsion angles; correlations between e.s.d.'s in cell parameters are only
used when they are defined by crystal symmetry. An approximate (isotropic)
treatment of cell e.s.d.'s is used for estimating e.s.d.'s involving l.s.
planes.
;
loop_
    _geom_bond_atom_site_label_1
    _geom_bond_atom_site_label_2
    _geom_bond_site_symmetry_2
    _geom_bond_distance
    _geom_bond_publ_flag
    Pd1 N2 . 2.024(4) ?
    Pd1 N9 . 2.027(4) ?
    Pd1 Cl15 . 2.2866(13) ?
    Pd1 Cl16 . 2.2885(13) ?
    N2 C1 . 1.279(6) ?
    N2 C3 . 1.489(6) ?
    N9 C14 . 1.321(7) ?
    N9 C10 . 1.378(6) ?
    C1 C10 . 1.443(7) ?
    C1 H1 . 0.9500 ?
    C3 C4B . 1.462(13) ?
    C3 C4A . 1.519(12) ?
    C3 H3A . 0.9900 ?
    C3 H3B . 0.9900 ?
    C10 C11 . 1.379(7) ?
    C11 C12 . 1.386(7) ?
    C11 H11 . 0.9500 ?
    C12 C13 . 1.385(7) ?
    C12 H12 . 0.9500 ?
    C13 C14 . 1.400(7) ?
    C13 H13 . 0.9500 ?
    C14 H14 . 0.9500 ?
    S8A C4A . 1.715(13) ?
    S8A C7A . 1.725(11) ?
    C4A C5A . 1.402(14) ?
    C5A C6A . 1.420(14) ?
    C5A H5A . 0.9500 ?
    C6A C7A . 1.354(14) ?
    C6A H6A . 0.9500 ?
    C7A H7A . 0.9500 ?
    S8B C4B . 1.698(14) ?
    S8B C7B . 1.726(14) ?
    C4B C5B . 1.388(15) ?
    C5B C6B . 1.432(14) ?
    C5B H5B . 0.9500 ?
    C6B C7B . 1.340(15) ?
    C6B H6B . 0.9500 ?
    C7B H7B . 0.9500 ?
loop_
    _geom_angle_atom_site_label_1
    _geom_angle_atom_site_label_2
    _geom_angle_atom_site_label_3
    _geom_angle_site_symmetry_1
    _geom_angle_site_symmetry_3
    _geom_angle
    _geom_angle_publ_flag
    N2 Pd1 N9 . . 80.64(16) ?
    N2 Pd1 Cl15 . . 173.71(12) ?
    N9 Pd1 Cl15 . . 93.10(12) ?
    N2 Pd1 Cl16 . . 95.62(13) ?
    N9 Pd1 Cl16 . . 176.22(11) ?
    Cl15 Pd1 Cl16 . . 90.63(5) ?
    C1 N2 C3 . . 122.0(4) ?
    C1 N2 Pd1 . . 113.9(3) ?
    C3 N2 Pd1 . . 124.0(3) ?
    C14 N9 C10 . . 119.2(4) ?
    C14 N9 Pd1 . . 128.1(3) ?
    C10 N9 Pd1 . . 112.7(3) ?
    N2 C1 C10 . . 118.8(4) ?
    N2 C1 H1 . . 120.6 ?
    C10 C1 H1 . . 120.6 ?
    C4B C3 N2 . . 117.9(10) ?
    N2 C3 C4A . . 116.2(8) ?
    C4B C3 H3A . . 108.0 ?
    N2 C3 H3A . . 107.8 ?
    C4A C3 H3A . . 109.4 ?
    C4B C3 H3B . . 107.6 ?
    N2 C3 H3B . . 107.8 ?
    C4A C3 H3B . . 108.1 ?
    H3A C3 H3B . . 107.2 ?
    N9 C10 C11 . . 120.6(5) ?
    N9 C10 C1 . . 113.9(4) ?
    C11 C10 C1 . . 125.6(5) ?
    C10 C11 C12 . . 120.2(5) ?
    C10 C11 H11 . . 119.9 ?
    C12 C11 H11 . . 119.9 ?
    C13 C12 C11 . . 118.8(5) ?
    C13 C12 H12 . . 120.6 ?
    C11 C12 H12 . . 120.6 ?
    C12 C13 C14 . . 118.6(5) ?
    C12 C13 H13 . . 120.7 ?
    C14 C13 H13 . . 120.7 ?
    N9 C14 C13 . . 122.6(5) ?
    N9 C14 H14 . . 118.7 ?
    C13 C14 H14 . . 118.7 ?
    C4A S8A C7A . . 91.6(5) ?
    C5A C4A C3 . . 125.9(10) ?
    C5A C4A S8A . . 110.1(9) ?
    C3 C4A S8A . . 123.9(8) ?
    C4A C5A C6A . . 113.9(11) ?
    C4A C5A H5A . . 123.2 ?
    C6A C5A H5A . . 122.9 ?
    C7A C6A C5A . . 110.7(11) ?
    C7A C6A H6A . . 124.7 ?
    C5A C6A H6A . . 124.7 ?
    C6A C7A S8A . . 113.7(9) ?
    C6A C7A H7A . . 123.2 ?
    S8A C7A H7A . . 123.1 ?
    C4B S8B C7B . . 91.3(7) ?
    C5B C4B C3 . . 126.5(11) ?
    C5B C4B S8B . . 111.5(9) ?
    C3 C4B S8B . . 122.0(10) ?
    C4B C5B C6B . . 112.6(11) ?
    C4B C5B H5B . . 123.7 ?
    C6B C5B H5B . . 123.7 ?
    C7B C6B C5B . . 111.1(12) ?
    C7B C6B H6B . . 124.5 ?
    C5B C6B H6B . . 124.4 ?
    C6B C7B S8B . . 113.5(11) ?
    C6B C7B H7B . . 123.2 ?
    S8B C7B H7B . . 123.2 ?
loop_
    _geom_torsion_atom_site_label_1
    _geom_torsion_atom_site_label_2
    _geom_torsion_atom_site_label_3
    _geom_torsion_atom_site_label_4
    _geom_torsion_site_symmetry_1
    _geom_torsion_site_symmetry_2
    _geom_torsion_site_symmetry_3
    _geom_torsion_site_symmetry_4
    _geom_torsion
    _geom_torsion_publ_flag
    N9 Pd1 N2 C1 . . . . -1.8(3) ?
    Cl16 Pd1 N2 C1 . . . . 177.6(3) ?
    N9 Pd1 N2 C3 . . . . -178.8(4) ?
    Cl16 Pd1 N2 C3 . . . . 0.6(4) ?
    N2 Pd1 N9 C14 . . . . -179.2(4) ?
    Cl15 Pd1 N9 C14 . . . . 1.4(4) ?
    N2 Pd1 N9 C10 . . . . 2.5(3) ?
    Cl15 Pd1 N9 C10 . . . . -176.8(3) ?
    C3 N2 C1 C10 . . . . 177.8(4) ?
    Pd1 N2 C1 C10 . . . . 0.7(6) ?
    C1 N2 C3 C4B . . . . 13.7(10) ?
    Pd1 N2 C3 C4B . . . . -169.5(8) ?
    C1 N2 C3 C4A . . . . 13.0(8) ?
    Pd1 N2 C3 C4A . . . . -170.2(6) ?
    C14 N9 C10 C11 . . . . -1.0(7) ?
    Pd1 N9 C10 C11 . . . . 177.4(4) ?
    C14 N9 C10 C1 . . . . 178.7(4) ?
    Pd1 N9 C10 C1 . . . . -2.9(5) ?
    N2 C1 C10 N9 . . . . 1.5(7) ?
    N2 C1 C10 C11 . . . . -178.7(5) ?
    N9 C10 C11 C12 . . . . 1.5(8) ?
    C1 C10 C11 C12 . . . . -178.2(5) ?
    C10 C11 C12 C13 . . . . 0.0(8) ?
    C11 C12 C13 C14 . . . . -2.0(8) ?
    C10 N9 C14 C13 . . . . -1.0(7) ?
    Pd1 N9 C14 C13 . . . . -179.1(4) ?
    C12 C13 C14 N9 . . . . 2.5(8) ?
    C4B C3 C4A C5A . . . .  -5E1(4)
                                   ?
    N2 C3 C4A C5A . . . . 112.1(13) ?
    C4B C3 C4A S8A . . . .  13E1(4)
                                   ?
    N2 C3 C4A S8A . . . . -71.9(14) ?
    C7A S8A C4A C5A . . . . -1.8(10) ?
    C7A S8A C4A C3 . . . . -178.4(14) ?
    C3 C4A C5A C6A . . . . 178.5(15) ?
    S8A C4A C5A C6A . . . . 2.0(13) ?
    C4A C5A C6A C7A . . . . -1.0(14) ?
    C5A C6A C7A S8A . . . . -0.4(13) ?
    C4A S8A C7A C6A . . . . 1.3(11) ?
    N2 C3 C4B C5B . . . . -74(2) ?
    C4A C3 C4B C5B . . . .  -6E1(4)
                                   ?
    N2 C3 C4B S8B . . . . 106.1(15) ?
    C4A C3 C4B S8B . . . .  12E1(4)
                                   ?
    C7B S8B C4B C5B . . . . 0.0(14) ?
    C7B S8B C4B C3 . . . . 179.7(18) ?
    C3 C4B C5B C6B . . . . -179.9(19) ?
    S8B C4B C5B C6B . . . . -0.2(15) ?
    C4B C5B C6B C7B . . . . 0.4(15) ?
    C5B C6B C7B S8B . . . . -0.4(17) ?
    C4B S8B C7B C6B . . . . 0.2(16) ?
loop_
    _geom_hbond_atom_site_label_D
    _geom_hbond_atom_site_label_H
    _geom_hbond_atom_site_label_A
    _geom_hbond_site_symmetry_A
    _geom_hbond_distance_DH
    _geom_hbond_distance_HA
    _geom_hbond_distance_DA
    _geom_hbond_angle_DHA
    C12 H12 Cl15 2_656 0.95 2.70 3.508(6) 143
    C6B H6B Cl16 2_555 0.95 2.74 3.622(14) 155
    C7A H7A S8A 4_565 0.95 2.69 3.468(12) 139
data_global
_journal_date_recd_electronic     2011-08-28
_journal_date_accepted     2011-09-13
_journal_name_full     'Acta Crystallographica, Section E'
_journal_year     2011
_journal_volume     67
_journal_issue     10
_journal_page_first     m1392
_journal_page_last     m1392
_journal_paper_category     QM
_journal_coeditor_code     CV5147
_publ_contact_author_name     'Martin O Onani'
_publ_contact_author_address
;
University of the Western Cape
Cape Town
Bellville 7535
South Africa
;
_publ_contact_author_email     monani@uwc.ac.za
_publ_contact_author_fax      27219591400
_publ_contact_author_phone      27219593050
_publ_section_title
;\
Dichlorido{2-[(thiophen-2-ylmethyl)iminomethyl]pyridine-\k^2^<i>N</i>,\
<i>N</i>'}palladium(II)
;
loop_
    _publ_author_name
    _publ_author_footnote
    _publ_author_address
    'Onani, Martin O.' .
;
University of the Western Cape
Cape Town
Bellville 7535
South Africa
;
    'Motswainyana, William M.' .
;
University of the Western Cape
Cape Town
Bellville 7535
South Africa
;
