# Supplementary material for: Dichlorido{2-[(thio­phen-2-ylmeth­yl)imino­meth­yl]pyridine-κ2 N,N′}palladium(II)
Source: Acta Crystallogr Sect E Struct Rep Online. 2011 Sep 17;67(Pt 10):m1392. doi: 10.1107/S1600536811037214 (PMC3201550; doi:10.1107/S1600536811037214)
Supplement: Supplementary file 2 [file e-67-m1392-Isup2.hkl]

# 
# h,k,l, Fc-squared, Fo-squared, sigma(Fo-squared) and status flag 
# 
data_I
_shelx_title ' W86_0m in P2(1)/c' 
_shelx_refln_list_code          4 
_shelx_F_calc_maximum      310.03 
_exptl_crystal_F_000       744.00 
_reflns_d_resolution_high  0.7621 
 
loop_ 
 _symmetry_equiv_pos_as_xyz 
 'x, y, z' 
 '-x, y+1/2, -z+1/2' 
 '-x, -y, -z' 
 'x, -y-1/2, z-1/2' 
 
_cell_length_a     8.0061 
_cell_length_b    17.7680 
_cell_length_c     8.8641 
_cell_angle_alpha  90.000 
_cell_angle_beta   98.353 
_cell_angle_gamma  90.000 
 
_shelx_F_squared_multiplier     1.000 
 
loop_ 
 _refln_index_h 
 _refln_index_k 
 _refln_index_l 
 _refln_F_squared_calc 
 _refln_F_squared_meas 
 _refln_F_squared_sigma 
 _refln_observed_status 
   3   0   0     4189.41     3744.84    175.79 o 
   4   0   0      287.53      298.31     43.68 o 
   5   0   0      641.92      500.73     55.40 o 
   6   0   0     1660.23     1552.27    111.87 o 
   7   0   0     8957.45     9985.90    467.71 o 
   8   0   0     3135.21     3414.57    216.27 o 
   9   0   0       37.21       17.05     36.22 o 
   1   1   0       26.94       24.82      6.37 o 
   2   1   0     1348.50     1317.89     72.45 o 
   3   1   0      257.33      272.24     26.33 o 
   4   1   0      428.34      546.54     52.20 o 
   5   1   0      145.08      261.50     38.89 o 
   6   1   0       20.21        4.44     15.43 o 
   7   1   0      290.66      360.10     67.12 o 
   8   1   0      518.64      655.00     70.06 o 
   9   1   0        0.04        7.15     22.14 o 
   0   2   0    36850.26    35620.40   2567.06 o 
   1   2   0     3854.34     3912.20    106.45 o 
   2   2   0    33820.71    34697.89   1013.18 o 
   3   2   0     4341.00     4150.76    194.97 o 
   4   2   0      237.56      275.09     51.14 o 
   5   2   0     9454.40     9665.21    431.48 o 
   6   2   0      901.43      845.86     62.33 o 
   7   2   0     1245.58     1259.10     76.84 o 
   8   2   0     3612.53     3839.49    180.05 o 
   9   2   0      100.54      162.89     40.66 o 
   1   3   0       22.72       21.76      7.35 o 
   2   3   0     4342.65     4518.03    142.75 o 
   3   3   0      392.05      367.59     28.63 o 
   4   3   0       39.83       37.82     14.31 o 
   5   3   0      392.30      369.82     39.42 o 
   6   3   0      203.28      230.12     47.94 o 
   7   3   0      383.90      387.80     67.12 o 
   8   3   0      739.27      795.64     76.39 o 
   9   3   0        5.04       -4.82     19.95 o 
   0   4   0       16.46       20.17     11.23 o 
   1   4   0     3672.20     3539.48     77.51 o 
   2   4   0     6178.70     6120.27    188.32 o 
   3   4   0    19754.20    19424.76    562.37 o 
   4   4   0     3624.08     3691.74    132.21 o 
   5   4   0    13527.27    13206.50    403.42 o 
   6   4   0      927.89      892.94     57.95 o 
   7   4   0      707.08      864.03     88.43 o 
   8   4   0     2869.86     2906.65    135.98 o 
   9   4   0      778.86      796.24     79.84 o 
   1   5   0      529.95      450.80     18.98 o 
   2   5   0     8245.76     7891.00    240.69 o 
   3   5   0        1.76       10.22      7.59 o 
   4   5   0     3222.56     3374.72    124.64 o 
   5   5   0        8.50        8.74     14.92 o 
   6   5   0      991.49     1029.65     63.63 o 
   7   5   0        5.83        9.87     17.28 o 
   8   5   0       69.74       59.63     26.88 o 
   9   5   0      387.68      428.93     59.60 o 
   1   6   0      636.21      691.88     25.72 o 
   2   6   0     6707.35     6056.46    228.53 o 
   3   6   0    29043.51    28490.53    796.02 o 
   4   6   0     2173.09     2179.63     70.01 o 
   5   6   0    11274.88    11059.93    274.46 o 
   6   6   0     2687.56     2768.95    171.53 o 
   7   6   0     1276.69     1260.72     76.80 o 
   8   6   0      625.57      612.28    107.07 o 
   9   6   0      165.07      179.07     39.88 o 
   1   7   0      460.60      425.14     21.51 o 
   2   7   0     4746.75     4789.78    126.37 o 
   3   7   0     1335.82     1341.33     64.38 o 
   4   7   0     6242.33     5990.40    159.45 o 
   5   7   0      264.26      258.87     25.82 o 
   6   7   0      480.75      465.25     50.85 o 
   7   7   0      449.32      507.81     56.12 o 
   8   7   0       35.64       55.35     31.96 o 
   9   7   0      811.59      793.55     81.53 o 
   1   8   0     1202.36     1187.71     39.14 o 
   2   8   0    13745.87    13782.74    329.95 o 
   3   8   0     2802.27     2715.70     99.05 o 
   4   8   0       41.73       44.52     17.89 o 
   5   8   0    11074.72    11087.09    278.59 o 
   6   8   0     2405.14     2215.85    106.09 o 
   7   8   0     1205.35     1258.58     79.48 o 
   8   8   0     2673.45     2897.50    136.95 o 
   9   8   0      360.65      368.07     56.09 o 
   1   9   0     3625.72     3409.75     85.12 o 
   2   9   0       18.73       26.94     10.85 o 
   3   9   0     3388.13     3339.43    100.03 o 
   4   9   0     1729.80     1706.35     62.66 o 
   5   9   0      194.95      184.00     23.76 o 
   6   9   0     1184.87     1171.81     73.31 o 
   7   9   0     2657.73     2978.83    198.16 o 
   8   9   0        0.18      -14.19     23.97 o 
   0  10   0    16356.67    15454.00    452.63 o 
   1  10   0      564.12      528.87     31.06 o 
   2  10   0     1811.42     1544.76    133.61 o 
   3  10   0     1640.39      716.63    116.13 o 
   4  10   0      106.43      118.64     18.80 o 
   5  10   0     2230.27     2054.07    144.89 o 
   6  10   0     2499.15     2271.35    109.96 o 
   7  10   0     1919.39     2008.33    107.72 o 
   8  10   0     2432.86     2190.32    118.51 o 
   9  10   0       63.64        4.26     34.09 o 
   1  11   0     9714.96     9304.20    233.39 o 
   2  11   0      162.48      173.89     24.16 o 
   3  11   0     3103.26     3032.39    129.44 o 
   4  11   0      978.56      945.25     46.41 o 
   5  11   0     1361.43     1273.70     77.50 o 
   6  11   0     1407.83     1618.10     91.34 o 
   7  11   0     2237.06     2165.74    113.36 o 
   8  11   0      130.02       97.47     32.37 o 
   0  12   0    11648.94    10758.30    452.79 o 
   1  12   0     2758.19     2702.23     89.68 o 
   2  12   0      466.10      473.67     35.31 o 
   3  12   0     3733.79     3692.94    115.55 o 
   4  12   0       74.54       59.47     16.04 o 
   5  12   0      239.91      328.85     45.96 o 
   6  12   0        0.41      -17.33     17.33 o 
   7  12   0      574.93      578.65     65.89 o 
   8  12   0      957.33      803.30    115.06 o 
   1  13   0     7351.86     7196.42    167.88 o 
   2  13   0     3680.47     3586.96    153.88 o 
   3  13   0      845.87      889.28     55.04 o 
   4  13   0     2506.22     2590.68     92.31 o 
   5  13   0        5.89       10.13     18.93 o 
   6  13   0     1096.69     1157.58     79.09 o 
   7  13   0     1098.43     1122.62     80.61 o 
   0  14   0     3401.05     1450.00    120.39 o 
   1  14   0     4769.94     4856.66    141.14 o 
   2  14   0     1096.28     1134.28     96.42 o 
   3  14   0     2161.19     2258.62    100.84 o 
   4  14   0       14.71       11.42     13.38 o 
   5  14   0      330.69      380.14     53.96 o 
   6  14   0      178.81      159.70     42.08 o 
   7  14   0      187.42      205.62     60.73 o 
   8  14   0      965.51     1048.34    135.30 o 
   1  15   0     2020.82     2063.15     78.20 o 
   2  15   0     7904.69     7230.94    532.83 o 
   3  15   0      640.10      681.74     46.55 o 
   4  15   0     4277.75     4437.71    141.59 o 
   5  15   0      127.98      127.22     36.71 o 
   6  15   0     1701.89     1628.99    140.63 o 
   7  15   0       16.73       14.32     23.55 o 
   0  16   0      119.91      186.56     32.25 o 
   1  16   0      191.41      202.54     25.03 o 
   2  16   0     2655.30     2644.70    108.83 o 
   3  16   0     1470.92     1507.80     69.26 o 
   4  16   0      701.80      662.85     87.89 o 
   5  16   0      366.95      514.99     65.76 o 
   6  16   0      856.03      956.78    153.95 o 
   7  16   0      120.56      141.70     54.33 o 
   1  17   0     2394.64     2526.71     84.88 o 
   2  17   0     1984.97     2097.28     85.27 o 
   3  17   0       96.73       96.28     31.61 o 
   4  17   0     4254.28     2181.48    168.33 o 
   5  17   0        5.09       10.79     23.79 o 
   6  17   0     1407.85     1474.50    141.70 o 
   0  18   0      172.04      170.09     32.69 o 
   1  18   0      170.67      153.33     28.14 o 
   2  18   0      752.71      745.74     58.93 o 
   3  18   0        1.31       -9.81     17.02 o 
   4  18   0       87.25       66.83     33.52 o 
   5  18   0      754.44      829.38     86.60 o 
   6  18   0      556.83      761.75    120.39 o 
   1  19   0     5061.66     5314.92    201.13 o 
   2  19   0      243.54      335.41     37.21 o 
   3  19   0       96.04      168.84     28.88 o 
   5  19   0      484.97      306.83     78.84 o 
   0  20   0       52.57       82.70     24.67 o 
   1  20   0       94.87       71.15     30.64 o 
   2  20   0       53.94      119.48     24.73 o 
   3  20   0       72.71       31.24     54.16 o 
   4  20   0        0.74      -22.73     25.32 o 
   1  21   0     3010.79     3286.35    123.37 o 
   2  21   0       68.81       81.48     30.01 o 
   3  21   0     1388.87     1331.74    105.47 o 
   0  22   0       24.30       17.05     41.55 o 
   1  22   0      171.27      182.66     37.05 o 
   2  22   0      176.56      118.13     31.78 o 
  -9   1   1     1911.75     2090.90    116.35 o 
  -8   1   1      312.55      376.08     71.38 o 
  -7   1   1     4468.39     4792.73    184.19 o 
  -6   1   1      466.52      495.57     69.25 o 
  -5   1   1     8480.99     8858.71    398.46 o 
  -4   1   1     2926.65     3021.98    110.73 o 
  -3   1   1     9177.40     9317.76    199.96 o 
  -2   1   1    78090.13    80371.56   1835.58 o 
  -1   1   1        5.58       11.86      4.34 o 
   0   1   1    24366.85    18751.65   1906.51 o 
   1   1   1    19085.93    20825.17    824.61 o 
   2   1   1      863.40      803.82     36.14 o 
   3   1   1     6424.55     5510.19    245.04 o 
   4   1   1      273.86      283.76     33.03 o 
   5   1   1     6800.40     6637.38    310.03 o 
   6   1   1     2880.56     2801.68    292.98 o 
   7   1   1      739.44      817.63     65.83 o 
   8   1   1     6384.46     7085.38    259.90 o 
   9   1   1      794.47      976.16     89.61 o 
  -9   2   1      148.70       84.79     77.24 o 
  -8   2   1        0.27       -7.46     16.84 o 
  -7   2   1      758.93      816.66     71.94 o 
  -6   2   1       21.94       29.83     27.70 o 
  -5   2   1     4028.35     3906.26    144.25 o 
  -4   2   1      179.82      176.29     25.23 o 
  -3   2   1     4360.57     4439.86    104.25 o 
  -2   2   1    20572.14    22244.55    441.89 o 
  -1   2   1        2.54        6.53      3.96 o 
   0   2   1      805.69      859.02     22.56 o 
   1   2   1     8052.04     8601.66    203.33 o 
   2   2   1    11965.10    12894.00    371.39 o 
   3   2   1     1571.46     1560.72     64.38 o 
   4   2   1        7.84        6.39     14.92 o 
   5   2   1     1944.06     2023.40    180.05 o 
   6   2   1      609.37      567.70     53.77 o 
   7   2   1     1796.47     1664.71    104.41 o 
   8   2   1      187.34      171.22     42.08 o 
   9   2   1       10.10       21.68     43.68 o 
  -9   3   1      144.19      179.63     38.66 o 
  -8   3   1      526.31      492.59     57.95 o 
  -7   3   1     4241.16     4374.67    172.13 o 
  -6   3   1       19.97       26.14     16.94 o 
  -5   3   1     7920.25     7613.95    247.85 o 
  -4   3   1     6647.88     6541.54    210.94 o 
  -3   3   1     8659.21     8441.22    160.52 o 
  -2   3   1    16568.56    16642.60    272.35 o 
  -1   3   1     4850.09     5048.63     86.36 o 
   0   3   1    22810.53    23212.15    537.52 o 
   1   3   1     3836.44     3097.23    408.58 o 
   2   3   1      842.77      973.82     43.27 o 
   3   3   1    30811.96    32211.58    912.30 o 
   4   3   1       17.91       27.22     12.28 o 
   5   3   1     4601.75     4325.48    220.54 o 
   6   3   1     4499.60     4729.67    174.02 o 
   7   3   1      112.50      164.85     34.63 o 
   8   3   1     2328.94     2612.50    126.17 o 
   9   3   1     2613.23     2946.97    143.88 o 
  -9   4   1      184.26      189.45     40.35 o 
  -8   4   1      496.83      620.36    111.33 o 
  -7   4   1      795.49      754.30     84.17 o 
  -6   4   1      416.10      410.52     45.54 o 
  -5   4   1      415.13      313.53    132.11 o 
  -4   4   1     3393.53     3369.33     93.41 o 
  -3   4   1      305.57      251.49     15.55 o 
  -2   4   1      504.64      497.70     21.43 o 
  -1   4   1    10753.67    10786.91    194.79 o 
   0   4   1     7806.63     8149.68    193.04 o 
   1   4   1      187.43      163.05     11.76 o 
   2   4   1      260.03      273.52     24.86 o 
   3   4   1       80.17       78.65     16.94 o 
   4   4   1     1065.19     1090.96     82.03 o 
   5   4   1      996.36      939.88     62.33 o 
   6   4   1     2436.61     2654.95    164.07 o 
   7   4   1     1361.81     1398.21     81.35 o 
   8   4   1       68.31       58.91     25.16 o 
   9   4   1      188.99      141.90     48.48 o 
  -9   5   1        0.66       23.74     20.99 o 
  -8   5   1     3697.03     3925.57    167.24 o 
  -7   5   1     3622.44     3663.46    167.27 o 
  -6   5   1      730.82      783.56     55.34 o 
  -5   5   1    10305.33    10073.27    317.91 o 
  -4   5   1     8013.84     7528.19    188.46 o 
  -3   5   1      195.71      148.96     12.98 o 
  -2   5   1     4004.77     3849.93     77.52 o 
  -1   5   1     1305.78     1348.74     29.73 o 
   0   5   1     6104.25     5846.81    143.24 o 
   1   5   1    18035.15    17665.32    354.75 o 
   2   5   1    10322.21    10210.83    244.40 o 
   3   5   1    18363.16    18580.74    541.27 o 
   4   5   1     5371.69     5485.10    184.14 o 
   5   5   1     6943.59     7335.48    264.75 o 
   6   5   1     2634.36     2727.12    117.06 o 
   7   5   1      922.20     1019.58     99.08 o 
   8   5   1     1956.54     2180.04    112.93 o 
   9   5   1      117.96      109.11     33.52 o 
  -9   6   1      368.13      408.60     57.63 o 
  -8   6   1       15.84       12.34     20.62 o 
  -7   6   1        4.38       -8.29     16.64 o 
  -5   6   1      375.24      318.19     38.04 o 
  -4   6   1     5950.36     6041.96    156.80 o 
  -3   6   1     2339.72     2211.93     57.98 o 
  -2   6   1     2982.57     2958.45     58.08 o 
  -1   6   1       50.66       80.35      8.70 o 
   0   6   1     2586.82     2593.49     61.70 o 
   1   6   1      993.03      994.64     38.82 o 
   2   6   1    10575.10    10274.39    301.40 o 
   3   6   1      106.33      106.93     17.49 o 
   4   6   1     3638.07     3598.66    132.77 o 
   5   6   1        1.40       18.58     15.32 o 
   6   6   1       18.76        7.60     16.84 o 
   7   6   1      132.28      205.36     36.16 o 
   8   6   1       75.60       87.64     30.34 o 
   9   6   1      429.59      533.28     65.37 o 
  -9   7   1      760.51      643.73    115.06 o 
  -8   7   1     3947.43     3837.72    164.57 o 
  -7   7   1     4624.83     4771.98    185.30 o 
  -6   7   1      139.71      116.10     27.00 o 
  -5   7   1     3711.36     3690.23    142.00 o 
  -4   7   1     5062.57     5047.00    136.10 o 
  -3   7   1      385.28      406.10     21.97 o 
  -2   7   1     5296.48     4898.50    110.36 o 
  -1   7   1      226.72      232.67     13.04 o 
   0   7   1    21350.19    20226.78    572.41 o 
   1   7   1     2792.35     2638.60     66.61 o 
   2   7   1     9461.32     9603.71    237.31 o 
   3   7   1    15701.10    16361.54    388.42 o 
   4   7   1     3967.99     3930.73    113.32 o 
   5   7   1     1573.76     1623.85     61.86 o 
   6   7   1     7276.87     2711.42    169.40 o 
   7   7   1       71.03       69.30     24.06 o 
   8   7   1      701.34      692.85    152.35 o 
   9   7   1      118.84      153.56     37.99 o 
  -9   8   1     1188.42     1391.40    134.24 o 
  -8   8   1       94.76      103.87     31.20 o 
  -7   8   1       44.12        9.13     19.20 o 
  -6   8   1     6037.73     5761.75    219.47 o 
  -5   8   1     2940.33     2934.50    122.79 o 
  -4   8   1      154.74      131.22     29.92 o 
  -3   8   1      444.61      396.90     32.53 o 
  -2   8   1     4052.36     3903.99     92.07 o 
  -1   8   1      209.15      222.49     17.56 o 
   0   8   1     1582.17     1537.22     43.81 o 
   1   8   1      192.78      126.20     14.09 o 
   2   8   1     5857.73     5473.27    123.43 o 
   3   8   1      249.71      262.44     23.78 o 
   4   8   1     8868.15     8735.05    223.84 o 
   5   8   1      254.96      263.33     27.24 o 
   6   8   1       57.88       52.37     23.97 o 
   7   8   1      730.02      750.46     69.66 o 
   8   8   1      556.33      558.26     90.56 o 
   9   8   1       62.72       71.88     32.45 o 
  -9   9   1      889.74     1087.02     96.95 o 
  -8   9   1     1702.83     1668.28     99.06 o 
  -7   9   1     3806.15     3814.99    161.92 o 
  -6   9   1      844.17      723.05     65.91 o 
  -5   9   1     2663.59     2756.96    247.17 o 
  -4   9   1      914.70      845.43     39.95 o 
  -3   9   1       61.73       37.61     14.39 o 
  -2   9   1    10083.05     9352.58    216.35 o 
  -1   9   1      652.59      638.36     31.81 o 
   0   9   1    18909.67    18587.60    338.15 o 
   1   9   1     2707.00     2664.09     79.61 o 
   2   9   1      560.62      474.43     22.61 o 
   3   9   1     4946.77     5018.61    139.12 o 
   4   9   1     1529.89     1405.26     56.65 o 
   5   9   1     1581.46     1624.50     63.24 o 
   6   9   1     4770.80     4671.12    228.53 o 
   7   9   1     1468.48     1497.57     89.25 o 
   8   9   1     1942.64     1977.95    111.87 o 
   9   9   1       56.22       94.82     45.81 o 
  -9  10   1      297.56      308.96     76.71 o 
  -8  10   1     1478.00      987.73    197.63 o 
  -7  10   1      578.97      618.35     72.98 o 
  -6  10   1     1553.74     1622.68     90.02 o 
  -5  10   1     1899.63     1874.76     94.92 o 
  -4  10   1      931.02      914.33     75.64 o 
  -3  10   1      901.09      947.33     50.68 o 
  -2  10   1       51.74       49.49     10.68 o 
  -1  10   1     4557.24     4226.67    102.95 o 
   0  10   1       25.44       41.62      8.87 o 
   1  10   1     4320.19     4459.70    231.72 o 
   2  10   1     6778.46     6531.99    173.55 o 
   3  10   1        0.01       -4.95     10.01 o 
   4  10   1     1396.10     1364.13     56.71 o 
   5  10   1     3901.02     4094.08    161.37 o 
   6  10   1       81.99       73.10     25.23 o 
   7  10   1      719.81      809.70    108.67 o 
   8  10   1       30.98        7.03     22.56 o 
  -8  11   1       69.98       57.43     65.52 o 
  -7  11   1      819.23      795.28     75.99 o 
  -6  11   1        7.30        0.24     18.35 o 
  -5  11   1     3013.19     3112.03    135.96 o 
  -4  11   1      336.96      368.44     41.14 o 
  -3  11   1     3340.39     3255.19    103.06 o 
  -2  11   1     8549.33     8284.34    184.56 o 
  -1  11   1      686.07      634.25     30.95 o 
   0  11   1      211.33      213.98     24.04 o 
   1  11   1     7580.02     7512.61    185.61 o 
   2  11   1       23.00       22.69     11.69 o 
   3  11   1     1795.72     1072.85     75.64 o 
   4  11   1       86.24       91.07     17.82 o 
   5  11   1     3929.44     3837.43    261.43 o 
   6  11   1      882.83      994.78     69.00 o 
   7  11   1      145.24      148.55     44.75 o 
   8  11   1     2792.63     3043.48    146.45 o 
  -8  12   1     1185.71     1125.86     84.00 o 
  -7  12   1       51.19       53.40     24.83 o 
  -6  12   1     1793.52     1858.04    144.89 o 
  -5  12   1       24.84       37.29     33.03 o 
  -4  12   1      785.24      799.05     43.50 o 
  -3  12   1     3689.96     3500.80    130.57 o 
  -2  12   1      525.70      527.14     31.44 o 
  -1  12   1     8916.16     8824.84    196.95 o 
   0  12   1     2125.40     1848.29    194.40 o 
   1  12   1     7331.11     7227.72    193.99 o 
   2  12   1     1212.86     1254.28     54.60 o 
   3  12   1      172.35      179.35     28.57 o 
   4  12   1     1043.30      422.96     74.58 o 
   5  12   1     1676.32     1700.54     70.52 o 
   6  12   1      665.86      732.16     69.87 o 
   7  12   1     1820.69     1916.34    108.36 o 
   8  12   1       10.45       23.83     26.08 o 
  -8  13   1        7.01       44.75     36.22 o 
  -7  13   1       29.92       36.87     28.77 o 
  -6  13   1      263.85      242.91     63.92 o 
  -5  13   1     3053.65     2895.81    134.10 o 
  -4  13   1     1421.75     1508.17     88.52 o 
  -3  13   1     8735.82     7952.09    817.69 o 
  -2  13   1     1482.70     1456.17     52.15 o 
  -1  13   1      360.85      400.50     29.95 o 
   0  13   1       76.89       70.84     16.73 o 
   1  13   1     6812.59     6708.19    228.53 o 
   2  13   1      279.30      319.81     37.37 o 
   3  13   1     4025.73     3889.05    147.89 o 
   4  13   1      547.52      590.84     41.59 o 
   5  13   1      927.91     1026.74     53.60 o 
   6  13   1      215.84      262.44     45.13 o 
   7  13   1      175.45      146.54     53.27 o 
  -7  14   1      103.48      104.06     34.88 o 
  -6  14   1     2290.32     2349.83    125.43 o 
  -5  14   1       98.47      111.55     38.89 o 
  -4  14   1     4810.35     5148.38    202.19 o 
  -3  14   1     6270.88     6320.56    179.26 o 
  -2  14   1        4.39        8.77     11.38 o 
  -1  14   1     4601.09     4618.63    135.58 o 
   0  14   1      768.67      537.80     80.42 o 
   1  14   1     2864.64     2719.98    124.12 o 
   2  14   1     2256.36     2282.31    101.03 o 
   3  14   1       18.80        6.13     11.28 o 
   4  14   1     2843.03     2811.24    158.74 o 
   5  14   1      340.18      338.03     50.09 o 
   6  14   1      849.70      827.33     79.59 o 
   7  14   1     1165.39     1240.70     90.56 o 
   8  14   1      200.13      155.55     56.47 o 
  -7  15   1      224.39      193.78     45.54 o 
  -6  15   1      316.88      286.91     50.61 o 
  -5  15   1     1390.78     1563.73    132.11 o 
  -4  15   1      297.18      211.15     84.70 o 
  -3  15   1     2227.99     2124.31     82.15 o 
  -2  15   1     1861.24     1998.40     76.07 o 
  -1  15   1       44.13       25.80     21.04 o 
   0  15   1     1871.49     1909.47     65.52 o 
   1  15   1     2114.81     2136.33    104.27 o 
   2  15   1      120.43      103.32     21.99 o 
   3  15   1      511.30      511.34     44.71 o 
   4  15   1        0.71        8.33     13.43 o 
   5  15   1      931.85      922.26     87.89 o 
   6  15   1      233.44      342.96     68.18 o 
   7  15   1        6.78       23.86     27.12 o 
  -7  16   1      234.46      230.12     68.18 o 
  -6  16   1      768.50      898.60     87.30 o 
  -5  16   1      259.22      272.56     49.00 o 
  -4  16   1     4753.03     4685.23    270.61 o 
  -3  16   1     3687.16     3681.19    155.25 o 
  -2  16   1       54.35       34.49     13.45 o 
  -1  16   1     5144.38     5104.76    155.02 o 
   0  16   1     1630.16     1695.65     61.24 o 
   1  16   1       27.46       25.38     14.30 o 
   2  16   1     3280.96     3330.32    114.76 o 
   3  16   1      198.37      153.39     47.96 o 
   4  16   1     2537.54     2609.10     99.79 o 
   5  16   1      105.09      101.76     32.61 o 
   6  16   1      609.18      825.58     85.04 o 
   7  16   1     2030.03     2225.60    173.66 o 
  -6  17   1       83.50       74.58     33.28 o 
  -5  17   1      275.96      266.67     49.89 o 
  -4  17   1      750.77      646.33     85.76 o 
  -3  17   1      629.93      466.59     43.45 o 
  -2  17   1      636.92      625.50     40.20 o 
  -1  17   1       27.03       20.53     13.44 o 
   0  17   1     2961.22     2706.43    100.10 o 
   1  17   1      187.18      190.26     33.21 o 
   2  17   1     2212.50     2226.74    106.48 o 
   3  17   1       96.57       72.52     29.61 o 
   4  17   1     1215.32     1293.90     66.70 o 
   5  17   1       87.71       64.99     42.62 o 
   6  17   1     1093.07     1158.08    152.35 o 
  -6  18   1     1853.45     2112.67    181.12 o 
  -5  18   1        6.97       53.27     41.55 o 
  -4  18   1      220.83      287.72     90.56 o 
  -3  18   1     2838.97     1330.67     98.02 o 
  -2  18   1      626.08      564.55     63.16 o 
  -1  18   1     4524.45     4725.70    147.07 o 
   0  18   1     1993.70     2141.76     88.01 o 
   1  18   1      716.01      896.87     63.46 o 
   2  18   1     2389.85     2099.75    233.82 o 
   3  18   1       38.57       38.37     17.83 o 
   4  18   1     1815.67     1981.91    103.42 o 
   5  18   1      662.83      610.04     75.23 o 
   6  18   1      303.00      207.75     63.92 o 
  -5  19   1        0.26      -10.23     26.88 o 
  -4  19   1      292.98      146.48     39.55 o 
  -3  19   1      892.16      899.54     87.38 o 
  -2  19   1       44.31       22.05     14.93 o 
  -1  19   1       44.06       44.35     17.24 o 
   0  19   1     1005.67     1054.12     61.75 o 
   1  19   1       65.62       75.84     24.32 o 
   2  19   1      625.70      663.10     71.67 o 
   3  19   1      272.60      242.29     41.33 o 
   4  19   1      529.13      531.63     78.31 o 
   5  19   1       59.34       75.64     47.94 o 
  -4  20   1      341.62      176.63     45.35 o 
  -3  20   1     1102.77     1184.71    128.91 o 
  -2  20   1       15.16       19.65     21.71 o 
  -1  20   1     4090.23     4382.56    151.20 o 
   0  20   1       35.21       69.98     22.05 o 
   1  20   1     1910.12     2080.94     90.85 o 
   2  20   1     2285.27     2550.23    112.43 o 
   3  20   1       16.64       26.04     19.23 o 
   4  20   1     2751.69     2874.42    213.08 o 
   5  20   1     1744.60     2080.71    177.92 o 
  -3  21   1       69.46       90.56     55.40 o 
  -2  21   1       23.83       -4.11     13.85 o 
  -1  21   1       66.13       22.62     24.84 o 
   0  21   1       24.85       23.12     17.34 o 
   1  21   1      129.16      129.72     25.60 o 
   2  21   1        4.66       -7.88     15.57 o 
   3  21   1      656.29      542.03     96.42 o 
   4  21   1        9.75      -21.31     43.68 o 
  -2  22   1      158.78        2.13     41.55 o 
  -1  22   1     1700.28     1815.43    114.11 o 
   0  22   1      160.41      201.07     34.61 o 
   1  22   1     1248.56     1347.29     87.07 o 
   2  22   1     2596.16     2839.73    247.70 o 
   3  22   1        8.63      -12.78     21.31 o 
  -9   0   2     5111.39     5075.52    297.24 o 
  -8   0   2     1534.46     1362.63    118.26 o 
  -7   0   2     4448.69     4593.96    252.50 o 
  -6   0   2        2.62       18.11     21.31 o 
  -5   0   2     2450.05     2312.30     99.71 o 
  -4   0   2    11863.43    11324.33    347.89 o 
  -3   0   2      318.42      571.05     47.94 o 
  -2   0   2    96120.76   103236.80   3545.62 o 
  -1   0   2    28765.27    34113.84   1219.87 o 
   0   0   2     9256.68    11952.60    500.73 o 
   1   0   2       12.23       22.73      7.62 o 
   2   0   2      102.94      107.60     20.24 o 
   3   0   2     1058.55      804.37     59.66 o 
   4   0   2     3855.23     3459.32    175.79 o 
   5   0   2     1482.53      937.54     82.03 o 
   6   0   2    21322.03    23801.87    994.01 o 
   7   0   2      365.28      422.96     72.45 o 
   8   0   2     1427.38     1638.57    136.37 o 
   9   0   2      924.35      948.20    105.47 o 
  -9   1   2       15.00       53.22     31.21 o 
  -8   1   2        3.53        1.03     19.95 o 
  -7   1   2      422.05      377.65     61.26 o 
  -6   1   2       14.32        7.79     14.68 o 
  -5   1   2       12.82       33.25     14.73 o 
  -3   1   2      839.03      792.98     31.08 o 
  -2   1   2    12421.47    13654.14    455.02 o 
  -1   1   2      233.76      265.94     17.14 o 
   0   1   2      743.79      946.30     33.07 o 
   1   1   2      516.28      628.47     20.64 o 
   2   1   2        0.10        4.71      6.67 o 
   3   1   2     1108.97     1359.81     57.99 o 
   4   1   2      246.33      308.96     46.88 o 
   5   1   2     3302.63     3664.89    135.98 o 
   6   1   2      284.77      431.48     71.38 o 
   7   1   2        8.32       15.98     26.63 o 
   8   1   2       28.70       13.21     24.41 o 
   9   1   2        5.82      -33.47     37.82 o 
  -9   2   2     1749.53     2006.41    112.97 o 
  -8   2   2      571.75      691.19     68.87 o 
  -7   2   2     5325.72     5193.73    196.25 o 
  -6   2   2      811.88      793.72     78.84 o 
  -5   2   2     4223.68     4087.47    208.49 o 
  -4   2   2    22051.17    20855.60    503.84 o 
  -3   2   2      456.08      592.42     30.91 o 
  -2   2   2    22003.35    23469.14    467.14 o 
  -1   2   2     5200.36     5412.90    131.34 o 
   0   2   2     3498.77     3720.23    165.14 o 
   1   2   2    14375.67    15270.99    311.10 o 
   2   2   2     1452.55     1597.40     49.81 o 
   3   2   2     7151.89     6891.72    514.58 o 
   4   2   2     8830.18     9150.37    281.37 o 
   5   2   2      936.81      982.59    102.81 o 
   6   2   2     8896.89     9571.00    308.87 o 
   7   2   2      971.06     1006.94    108.67 o 
   8   2   2     3034.80     2848.30    430.95 o 
   9   2   2     1269.22     1315.68    135.84 o 
  -9   3   2       19.40       25.02     23.03 o 
  -8   3   2       40.14       20.32     21.23 o 
  -7   3   2      559.91      644.56     89.49 o 
  -6   3   2     2460.83     2386.41    106.21 o 
  -5   3   2      398.39      477.57     33.43 o 
  -4   3   2      967.67     1086.25     41.13 o 
  -3   3   2      158.13      110.52     12.54 o 
  -2   3   2     6310.50     6829.06    202.63 o 
  -1   3   2       19.58       21.24      6.15 o 
   0   3   2       90.77       88.36      8.26 o 
   1   3   2       49.69       73.75      9.84 o 
   2   3   2        1.09       10.61      6.85 o 
   3   3   2       66.05       65.61     15.61 o 
   4   3   2     4750.88     5128.79    245.04 o 
   5   3   2     1925.89     1857.74     83.98 o 
   6   3   2       49.87       22.70     19.41 o 
   7   3   2      270.43      263.31     40.68 o 
   8   3   2       12.98       34.50     24.41 o 
   9   3   2      173.04      217.74     45.46 o 
  -9   4   2      714.60      871.69     82.36 o 
  -8   4   2       21.67       20.24     21.85 o 
  -7   4   2     4448.55     4416.40    173.22 o 
  -6   4   2     5559.43     5535.77    386.20 o 
  -5   4   2     4381.46     3979.57    121.15 o 
  -4   4   2    12878.07    13186.60    283.86 o 
  -3   4   2     1496.81     1429.25     39.20 o 
  -2   4   2     3497.58     3298.17     77.86 o 
  -1   4   2     4638.77     4444.72     88.02 o 
   0   4   2      366.24      371.42     16.58 o 
   1   4   2    39817.23    42088.35    840.80 o 
   2   4   2     2171.92     2160.06     78.93 o 
   3   4   2    24803.22    26543.18    757.84 o 
   4   4   2     2234.89     2410.71     94.84 o 
   5   4   2      675.07      702.09     69.25 o 
   6   4   2     3150.18     3386.22    136.33 o 
   7   4   2     1791.46     1819.84    136.90 o 
   8   4   2     1768.38     1960.82    105.04 o 
   9   4   2     2111.74     2429.14    128.06 o 
  -9   5   2       73.46       39.62     27.43 o 
  -8   5   2        7.54       31.96     33.03 o 
  -7   5   2      139.08      118.62     30.64 o 
  -6   5   2     3451.13     1604.48    121.45 o 
  -5   5   2       97.07       67.28     16.96 o 
  -4   5   2      792.12      736.44     25.31 o 
  -3   5   2     2047.60     1994.54     43.54 o 
  -2   5   2      435.26      438.48     25.83 o 
  -1   5   2     1101.43     1206.94     32.14 o 
   0   5   2     1580.43     1489.65     41.82 o 
   1   5   2      548.80      575.19     22.75 o 
   2   5   2     2205.64     2255.72     60.15 o 
   3   5   2      457.83      486.61     33.68 o 
   4   5   2     7715.85     8021.32    365.43 o 
   5   5   2       68.36       52.68     17.60 o 
   6   5   2      189.99      220.54     51.14 o 
   7   5   2        3.85        8.10     16.84 o 
   8   5   2       80.13       72.42     27.60 o 
   9   5   2        1.30      -18.79     18.79 o 
  -9   6   2     1554.75     1533.27     98.29 o 
  -8   6   2       73.01       39.62     24.06 o 
  -7   6   2     2993.76     2824.45    127.31 o 
  -6   6   2     2950.12     2535.28    112.24 o 
  -5   6   2     5212.60     4603.73    321.38 o 
  -4   6   2     2657.01     2625.86     62.69 o 
  -3   6   2      504.35      470.92     17.94 o 
  -2   6   2     8041.00     7907.63    137.87 o 
  -1   6   2      157.79      108.38     14.45 o 
   0   6   2     6792.14     6893.73    149.29 o 
   1   6   2    45754.42    44365.63   1013.09 o 
   2   6   2     8759.23     9091.26    174.40 o 
   3   6   2    17487.09    18385.39    440.98 o 
   4   6   2     2664.18     2467.14     99.65 o 
   5   6   2      131.35      168.08     28.63 o 
   6   6   2      127.02      162.96     30.45 o 
   7   6   2       27.14       14.07     18.35 o 
   8   6   2     1968.52     2161.21    114.09 o 
   9   6   2     1909.70     2129.71    170.46 o 
  -9   7   2      169.34      175.79     57.53 o 
  -8   7   2      492.52      474.79     78.84 o 
  -7   7   2      269.33      301.51     64.99 o 
  -6   7   2      252.15      251.47     38.04 o 
  -5   7   2     2327.35     2192.35     79.75 o 
  -4   7   2     4158.89     3952.76    102.78 o 
  -3   7   2       73.31       79.83      9.63 o 
  -2   7   2        0.23        9.06      5.84 o 
  -1   7   2     2599.75     2400.31     85.77 o 
   0   7   2     7066.94     7130.98    154.70 o 
   1   7   2       47.82       31.02      9.71 o 
   2   7   2    10439.46    10147.13    217.80 o 
   3   7   2        8.72        6.50      7.76 o 
   4   7   2        4.18       22.91     13.56 o 
   5   7   2      481.07      539.84     47.09 o 
   6   7   2      820.42      701.33    101.74 o 
   7   7   2      103.92      138.50     46.88 o 
   8   7   2     1069.89     1173.17     82.02 o 
   9   7   2      291.33      360.10     76.71 o 
  -9   8   2     1846.91     2068.13    116.74 o 
  -8   8   2      126.40      102.39     31.69 o 
  -7   8   2     4347.49     4334.88    215.21 o 
  -6   8   2      115.47       58.23     21.81 o 
  -5   8   2      842.42      829.56     56.50 o 
  -4   8   2     2570.19     2324.79     80.52 o 
  -3   8   2        0.87        9.94      6.20 o 
  -2   8   2     8966.34     8678.44    216.11 o 
  -1   8   2     3474.36     3376.24     73.91 o 
   0   8   2    10083.79    10242.96    247.83 o 
   1   8   2    13625.65    13933.61    288.35 o 
   2   8   2      304.91      289.94     17.87 o 
   3   8   2     3917.56     4073.88    117.12 o 
   4   8   2     7451.39     7697.57    201.41 o 
   5   8   2      746.90      746.92     39.93 o 
   6   8   2     1389.33     1468.53     62.32 o 
   7   8   2       47.22        4.14     20.30 o 
   8   8   2      917.77     1049.42     99.08 o 
   9   8   2      210.79      308.96     77.77 o 
  -9   9   2      486.21      449.25     71.91 o 
  -8   9   2     1598.81     1634.82     98.29 o 
  -7   9   2      278.54      299.03     53.27 o 
  -6   9   2       60.19       68.18     24.86 o 
  -5   9   2      597.95      572.66     54.99 o 
  -4   9   2        2.07        4.20     10.24 o 
  -3   9   2     2509.76     2422.36     58.31 o 
  -2   9   2       29.10       36.21      9.55 o 
  -1   9   2     7467.15     7208.23    158.78 o 
   0   9   2     9713.58    10188.49    215.52 o 
   1   9   2     1693.63     1720.29     44.90 o 
   2   9   2      935.05      830.91     32.55 o 
   3   9   2     3453.51     3542.22    102.01 o 
   4   9   2        8.23       12.06      9.08 o 
   5   9   2     1612.46     1643.10     65.66 o 
   6   9   2       65.28       38.47     19.11 o 
   7   9   2     2870.38     3067.72    137.14 o 
   8   9   2       95.27       98.02     49.01 o 
  -8  10   2     1154.54      693.57    102.28 o 
  -7  10   2     2686.95     2690.24    129.95 o 
  -6  10   2      241.39      203.84     37.01 o 
  -5  10   2      579.85      661.09     72.98 o 
  -4  10   2     3917.92     3710.31    145.77 o 
  -3  10   2      406.89      410.41     26.02 o 
  -2  10   2     5381.41     5137.58     97.59 o 
  -1  10   2     9346.76     9212.76    178.60 o 
   0  10   2     2720.95     2530.95     64.96 o 
   1  10   2     1616.06     1549.33     50.28 o 
   2  10   2      280.70      241.58     26.22 o 
   3  10   2     2190.48     2248.80     80.48 o 
   4  10   2     3854.89     3949.86    142.42 o 
   5  10   2     1038.90     1140.86     53.02 o 
   6  10   2     7822.30     8245.92    225.34 o 
   7  10   2        0.45       -3.22     28.23 o 
   8  10   2      104.17       95.89     43.68 o 
  -8  11   2     1909.12     2098.11    117.88 o 
  -7  11   2       88.55       68.17     28.24 o 
  -6  11   2      916.33      815.91     63.57 o 
  -5  11   2       40.25       72.76     25.16 o 
  -4  11   2      458.89      445.63     50.09 o 
  -3  11   2     5569.78     5425.22    156.19 o 
  -2  11   2      574.45      555.96     29.94 o 
  -1  11   2    12615.80    11998.99    440.32 o 
   0  11   2     1877.38     1731.61     61.00 o 
   1  11   2     2166.48     2071.58     62.66 o 
   2  11   2      804.50      845.66     36.23 o 
   3  11   2     4702.24     4735.94    120.61 o 
   4  11   2       21.04        0.53     17.71 o 
   5  11   2     3709.99     3943.11    124.62 o 
   6  11   2        4.36        5.03     12.51 o 
   7  11   2     1718.34     1544.15    177.39 o 
   8  11   2        3.16      -18.11     29.83 o 
  -8  12   2       54.85       53.48     28.36 o 
  -7  12   2      448.03      524.03     62.31 o 
  -6  12   2      335.25      446.49     55.82 o 
  -5  12   2     3108.82     2998.69    135.15 o 
  -4  12   2     3192.52     3085.70    134.04 o 
  -3  12   2      196.41      174.87     25.83 o 
  -2  12   2     4811.89     4638.55    131.84 o 
  -1  12   2     4968.88     4937.61    143.28 o 
   0  12   2       46.23       39.25     16.44 o 
   1  12   2     1807.91     1838.66    106.54 o 
   2  12   2      145.22      133.19     17.83 o 
   3  12   2     1971.27     2115.54     79.27 o 
   4  12   2     1300.00     1338.24     66.02 o 
   5  12   2     1268.28     1308.42     80.23 o 
   6  12   2     2768.06     2942.28    144.89 o 
   7  12   2      671.46      723.40    108.67 o 
  -8  13   2     1641.53     1803.89    111.85 o 
  -7  13   2        0.79       12.99     23.65 o 
  -6  13   2     2034.41     1847.96    106.58 o 
  -5  13   2     2380.24     2403.48    118.56 o 
  -4  13   2     1255.30     1312.79     81.27 o 
  -3  13   2     3220.60     3436.44    110.31 o 
  -2  13   2      449.14      386.26     29.29 o 
  -1  13   2     6712.82     6674.64    232.30 o 
   0  13   2     1331.84     1352.48    151.29 o 
   1  13   2       36.33        8.86     14.91 o 
   2  13   2     3481.38     3520.99    134.96 o 
   3  13   2      103.27      141.78     28.13 o 
   4  13   2     1073.91     1156.76     49.31 o 
   5  13   2     2373.68     2481.66    239.98 o 
   6  13   2        7.02        2.13     22.26 o 
   7  13   2      916.05      907.71    125.72 o 
  -7  14   2      781.08      710.90    115.59 o 
  -6  14   2      222.93      218.10     55.93 o 
  -5  14   2     1400.00     1393.64     88.05 o 
  -4  14   2     2407.34     1669.47    142.76 o 
  -3  14   2      446.58      489.98     43.05 o 
  -2  14   2     1648.35     1590.56     56.49 o 
  -1  14   2     2025.59     1961.48     95.41 o 
   0  14   2      135.25      104.01     25.46 o 
   1  14   2      917.47     1008.63     51.80 o 
   2  14   2       23.20        8.47     13.14 o 
   3  14   2     1771.39     1847.74     92.22 o 
   4  14   2       57.99       74.44     21.31 o 
   5  14   2      432.72      437.97     40.96 o 
   6  14   2     1048.35     1182.09    111.33 o 
   7  14   2     1027.50     1056.87    140.63 o 
  -7  15   2      167.62      170.32     43.27 o 
  -6  15   2     4670.28     2257.56    175.79 o 
  -5  15   2     3347.51     3329.33    313.76 o 
  -4  15   2     2491.49     2087.10    167.27 o 
  -3  15   2     6746.28     6933.60    168.33 o 
  -2  15   2      192.47      197.49     39.83 o 
  -1  15   2      501.88      461.20     53.54 o 
   0  15   2     2494.19     2445.91     92.48 o 
   1  15   2       17.01       33.97     16.96 o 
   2  15   2     4964.74     4928.77    151.08 o 
   3  15   2        2.41       21.78     15.61 o 
   4  15   2     6425.24     6868.51    199.68 o 
   5  15   2     1000.37     1140.80     61.49 o 
   6  15   2      388.00      441.07     89.49 o 
  -6  16   2      239.06      213.08     66.05 o 
  -5  16   2      851.84      907.15     86.24 o 
  -4  16   2      956.43      938.61    102.28 o 
  -3  16   2      191.45      228.51     33.47 o 
  -2  16   2      468.47      464.11     35.04 o 
  -1  16   2       58.91       63.49     22.69 o 
   0  16   2     1969.03     1874.49     79.99 o 
   1  16   2      803.82      790.54     60.47 o 
   2  16   2        5.83        2.80     15.73 o 
   3  16   2      462.01      327.47     42.46 o 
   4  16   2      779.94      938.26     56.21 o 
   5  16   2       47.28       32.23     18.26 o 
   6  16   2      293.14      310.03     78.84 o 
  -6  17   2     2502.94     2765.59    147.27 o 
  -5  17   2     3312.76     3696.59    172.86 o 
  -4  17   2      419.27      297.96    133.17 o 
  -3  17   2     2882.59     2653.48    151.02 o 
  -2  17   2      405.58      446.46     53.72 o 
  -1  17   2      181.06      266.76     36.15 o 
   0  17   2     2267.05     2331.98     93.32 o 
   1  17   2        0.16        3.94     14.48 o 
   2  17   2     6021.52     6283.46    224.87 o 
   3  17   2      199.49      222.61     38.35 o 
   4  17   2     2502.41     2741.38    124.08 o 
  -5  18   2        0.70        8.76     27.30 o 
  -4  18   2        0.16      -10.65     36.22 o 
  -3  18   2        8.07        2.18     19.23 o 
  -2  18   2     1055.82     1103.80     80.97 o 
  -1  18   2        5.35       18.95     20.73 o 
   0  18   2     1025.18     1143.20     70.07 o 
   1  18   2      560.73      680.78     64.46 o 
   2  18   2      305.16      427.07     44.03 o 
   3  18   2        0.34       -2.66     17.54 o 
   4  18   2      863.07      800.34     65.04 o 
   5  18   2        0.80      -33.03     37.29 o 
  -5  19   2      397.50      365.35    104.94 o 
  -4  19   2      173.55      128.91     51.14 o 
  -3  19   2     3136.13     3277.66    151.30 o 
  -2  19   2      817.53      840.39     64.28 o 
  -1  19   2     3787.11     3783.76    163.81 o 
   0  19   2     2369.94     2461.55    101.46 o 
   1  19   2      205.38      177.89     29.32 o 
   2  19   2     2681.21     3080.67    116.80 o 
   3  19   2      889.27      763.88     78.84 o 
   4  19   2      201.62      215.42     59.66 o 
  -3  20   2      286.49      211.83     44.79 o 
  -2  20   2        0.86       28.96     21.90 o 
  -1  20   2       18.23       20.48     23.03 o 
   0  20   2      238.84      268.35     37.38 o 
   1  20   2      865.57      957.30     78.74 o 
   2  20   2      490.48      583.07     61.43 o 
   3  20   2      172.34      105.58     47.41 o 
   4  20   2      180.47      266.35     54.33 o 
  -2  21   2        0.29       15.52     22.09 o 
  -1  21   2     3885.91     4319.84    153.29 o 
   0  21   2     3042.50     3205.68    131.82 o 
   1  21   2      636.26      586.06     85.10 o 
   2  21   2     1436.72     1642.22     97.07 o 
   3  21   2     1404.52     1429.75    118.26 o 
  -1  22   2       15.60       40.48     41.55 o 
   0  22   2      667.24      819.28    119.32 o 
   1  22   2      192.38      112.93     51.14 o 
  -9   1   3     2977.98     3219.61    215.21 o 
  -8   1   3      172.26      108.28     31.61 o 
  -7   1   3     5562.13     5732.40    209.81 o 
  -6   1   3     6360.74     6602.95    164.97 o 
  -5   1   3      526.85      544.69     32.58 o 
  -4   1   3    12255.22    11667.45    255.04 o 
  -3   1   3     2054.91     1847.95     97.33 o 
  -2   1   3     2315.20     2224.74     56.55 o 
  -1   1   3     7933.96     8636.63    214.28 o 
   0   1   3     3726.90     4364.54    132.76 o 
   1   1   3    11231.72    12768.69    548.68 o 
   2   1   3     6477.30     7422.31    162.41 o 
   3   1   3     2996.07     2913.71     76.67 o 
   4   1   3    17045.13    17840.34    521.69 o 
   5   1   3      444.65      437.94     42.11 o 
   6   1   3     5314.03     5502.56    194.36 o 
   7   1   3     2015.83     2121.22    103.58 o 
   8   1   3        4.03       14.92     29.83 o 
  -9   2   3      261.96      326.79     54.43 o 
  -8   2   3     1478.22     1584.41    184.31 o 
  -7   2   3      697.35      574.68     58.75 o 
  -6   2   3       19.27       19.58     14.05 o 
  -5   2   3     1090.36     1097.76     59.63 o 
  -4   2   3    19997.97    20876.25    617.47 o 
  -3   2   3       15.58       27.47      7.75 o 
  -2   2   3      320.54      222.57     35.83 o 
  -1   2   3     5521.42     6198.50    164.40 o 
   0   2   3     1037.43     1194.10     55.45 o 
   1   2   3     6728.19     7639.10    233.35 o 
   2   2   3      745.39      935.82     35.28 o 
   3   2   3     4955.36     5287.85    124.56 o 
   4   2   3       49.76       36.97     14.64 o 
   5   2   3     2052.99     1982.69    122.52 o 
   6   2   3      276.58      302.61     39.50 o 
   7   2   3      258.29      319.47     45.79 o 
   8   2   3      740.86      895.99    114.00 o 
  -9   3   3     2559.62     2512.65    130.70 o 
  -8   3   3      346.86      376.14     50.65 o 
  -7   3   3     2064.30     2001.87    142.76 o 
  -6   3   3     8014.59     7465.27    273.11 o 
  -5   3   3     2894.15     2667.90    102.92 o 
  -4   3   3    13731.55    13959.85    345.27 o 
  -3   3   3     5013.40     5291.86    127.79 o 
  -2   3   3     5873.50     5754.97    129.73 o 
  -1   3   3    11201.55    10856.80    319.47 o 
   0   3   3     2940.55     3263.51     91.94 o 
   1   3   3    26111.93    27648.09    806.07 o 
   2   3   3     2477.65     2213.41     68.50 o 
   3   3   3     6122.76     6673.92    152.57 o 
   4   3   3     8213.56     8712.19    225.01 o 
   5   3   3      135.70      124.65     24.47 o 
   6   3   3     3779.30     4015.97    152.55 o 
   7   3   3     3411.92     3756.13    201.36 o 
   8   3   3      950.38      985.49    101.21 o 
   9   3   3     2604.26     2679.45    190.70 o 
  -9   4   3      388.50      435.74     59.89 o 
  -8   4   3      389.78      361.07     50.06 o 
  -7   4   3       51.24       34.60     20.71 o 
  -6   4   3       65.66       55.43     16.59 o 
  -5   4   3      771.96      776.68     37.38 o 
  -4   4   3     5088.33     4620.66    149.59 o 
  -3   4   3      127.69      106.92     13.24 o 
  -2   4   3     1109.52     1117.49     35.67 o 
  -1   4   3     3612.80     3909.00     80.50 o 
   0   4   3      384.93      407.87     21.49 o 
   1   4   3     1243.13     1349.26     39.68 o 
   2   4   3     1979.24     2201.79     68.90 o 
   3   4   3     1196.04     1173.72     40.56 o 
   4   4   3      404.41      447.73     43.95 o 
   5   4   3     3132.08     3232.43    124.99 o 
   6   4   3        5.86      -13.04     13.04 o 
   7   4   3       83.60       94.01     27.09 o 
   8   4   3        3.57       24.50     31.96 o 
   9   4   3       31.37       14.92     41.55 o 
  -9   5   3     1407.91     1518.96     96.42 o 
  -8   5   3      766.28      845.98     75.57 o 
  -7   5   3     2129.35     1909.44     97.17 o 
  -6   5   3     4434.43     4624.10    145.77 o 
  -5   5   3        7.72       13.06     10.43 o 
  -4   5   3     9186.45     8912.84    402.89 o 
  -3   5   3        7.20       11.08      7.83 o 
  -2   5   3     7607.16     7762.17    168.82 o 
  -1   5   3    30128.12    30358.10    544.23 o 
   0   5   3     1343.67     1436.70     43.98 o 
   1   5   3    23015.14    23164.12    636.36 o 
   2   5   3     4063.76     4016.69     97.10 o 
   3   5   3     1796.64     1832.54     55.89 o 
   4   5   3     2491.65     2539.06     83.20 o 
   5   5   3      161.43      111.87     40.48 o 
   6   5   3     4134.37     4373.70    165.65 o 
   7   5   3     1691.30     1765.35    134.24 o 
   8   5   3     1178.11     1434.01    126.78 o 
   9   5   3     2689.34     3059.80    212.01 o 
  -9   6   3       13.05       21.84     24.86 o 
  -8   6   3      203.44      231.90     42.19 o 
  -7   6   3      496.82      490.52     72.98 o 
  -6   6   3      482.76      451.65     40.93 o 
  -5   6   3     1436.68     1263.15     49.56 o 
  -4   6   3      590.20      578.60     32.70 o 
  -3   6   3      170.34      152.77     16.30 o 
  -2   6   3      845.50      827.66     31.74 o 
  -1   6   3       91.76      128.32     12.78 o 
   0   6   3     3664.79     3576.38     85.55 o 
   1   6   3      453.14      449.68     22.14 o 
   2   6   3     4476.86     4568.30    109.31 o 
   3   6   3      854.44      925.82     36.14 o 
   4   6   3      368.36      392.89     70.32 o 
   5   6   3      211.75      190.92     25.29 o 
   6   6   3      447.56      541.98     54.24 o 
   8   6   3      753.49      686.11     99.08 o 
  -9   7   3     2294.16     2251.25    122.28 o 
  -8   7   3       46.38       56.93     26.55 o 
  -7   7   3      541.57      683.98     91.62 o 
  -6   7   3      283.23      277.21     33.16 o 
  -5   7   3       59.44       50.97     14.29 o 
  -4   7   3     7839.19     7878.87    178.01 o 
  -3   7   3     1983.61     1982.88     69.03 o 
  -2   7   3     9021.16     8405.65    220.30 o 
  -1   7   3    17585.52    16840.24    310.93 o 
   0   7   3     1562.06     1850.71     60.61 o 
   1   7   3     7614.78     7739.63    152.12 o 
   2   7   3     3781.51     3702.83     82.36 o 
   3   7   3      197.26      198.06     19.19 o 
   4   7   3     4890.46     5144.16    134.25 o 
   5   7   3      691.51      629.19     40.66 o 
   6   7   3     2540.85     2704.93    123.16 o 
   7   7   3        4.10       10.54     21.46 o 
   8   7   3      685.32      755.32     78.30 o 
   9   7   3     1738.34     1915.57    160.87 o 
  -9   8   3       84.75       87.24     34.63 o 
  -8   8   3      375.13      386.51     53.07 o 
  -7   8   3     2332.58     2182.25    109.59 o 
  -6   8   3      821.51      694.66     54.23 o 
  -5   8   3      321.19      330.17     33.98 o 
  -4   8   3     1103.09      998.79     36.49 o 
  -3   8   3     4729.03     4743.36    115.57 o 
  -2   8   3     3127.01     3082.15     71.59 o 
  -1   8   3      137.80      171.32     15.12 o 
   0   8   3     4449.10     4385.85    120.29 o 
   1   8   3     3122.77     3000.67     69.24 o 
   2   8   3     2118.95     1223.04    116.51 o 
   3   8   3      683.31      749.54     29.65 o 
   4   8   3     3167.39     3381.21     82.62 o 
   5   8   3       34.12       31.68     15.46 o 
   6   8   3      729.74      784.08     61.01 o 
   7   8   3      254.91      395.26     74.58 o 
   8   8   3     1914.40     1936.88    155.55 o 
  -8   9   3       65.25       51.14     36.22 o 
  -7   9   3     1304.56     1296.86     82.87 o 
  -6   9   3      944.90      929.68     52.48 o 
  -5   9   3        0.18        7.30     13.20 o 
  -4   9   3     1932.16     1840.11     53.60 o 
  -3   9   3     6786.77     6748.87    178.82 o 
  -2   9   3    15970.40    16336.24    306.10 o 
  -1   9   3     6669.89     6877.39    181.42 o 
   0   9   3      131.67      118.70     13.27 o 
   1   9   3     3178.24     3143.01     93.19 o 
   2   9   3     2135.65     2053.81     54.71 o 
   3   9   3       25.58       37.56     10.03 o 
   4   9   3     4817.96     4809.77    122.80 o 
   5   9   3      776.98      796.52     43.52 o 
   6   9   3     2920.48     3220.12    133.32 o 
   7   9   3     1500.82     1557.60    136.37 o 
   8   9   3      114.54      118.26     46.88 o 
  -8  10   3      706.21      593.42     92.69 o 
  -7  10   3      405.99      458.36     54.93 o 
  -6  10   3      343.08      327.07     63.92 o 
  -5  10   3      680.33      718.81     54.85 o 
  -4  10   3      347.87      336.90     27.25 o 
  -3  10   3     6633.62     6627.89    153.75 o 
  -2  10   3     6302.10     6314.23    131.04 o 
  -1  10   3     1715.79     1594.69     60.68 o 
   0  10   3     4635.33     4618.61    111.81 o 
   1  10   3     4211.02     3549.12    314.97 o 
   2  10   3      143.35      163.29     22.70 o 
   3  10   3     1337.24     1268.17     48.75 o 
   4  10   3      151.77      164.13     21.19 o 
   5  10   3     2928.78     3140.41    110.07 o 
   6  10   3      244.40      227.21     34.29 o 
   7  10   3     1272.24     1357.31    126.78 o 
   8  10   3     2019.67     2397.13    185.38 o 
  -8  11   3      431.88      407.00     57.25 o 
  -7  11   3     2545.18     2432.18    123.17 o 
  -6  11   3     1648.80     1670.76     94.49 o 
  -5  11   3       87.74       42.72     22.75 o 
  -4  11   3     5576.67     5614.37    140.29 o 
  -3  11   3     2939.01     3076.67     97.91 o 
  -2  11   3        1.87        4.33      9.92 o 
  -1  11   3     2993.25     2595.05    243.14 o 
   0  11   3      647.36      625.64     31.69 o 
   1  11   3     2942.77     2997.94     94.08 o 
   2  11   3     2648.66     2724.60     89.10 o 
   3  11   3     6859.62     7074.95    238.79 o 
   4  11   3     3900.43     4085.69    111.96 o 
   5  11   3       36.92       22.55     14.56 o 
   6  11   3      827.65      894.44    107.09 o 
   7  11   3     1663.26     1883.61    155.55 o 
   8  11   3        3.05       29.83     41.55 o 
  -8  12   3     1496.29     1516.15     98.65 o 
  -7  12   3       27.13       42.07     26.33 o 
  -6  12   3      390.74      310.71     57.53 o 
  -5  12   3     1614.46     1524.44     88.05 o 
  -4  12   3       10.06        4.47     14.09 o 
  -3  12   3     4904.67     5018.82    334.00 o 
  -2  12   3     2146.89     2075.09     95.45 o 
  -1  12   3     1673.58     1688.78     67.29 o 
   0  12   3     3805.02     3864.45    147.62 o 
   1  12   3      251.11      284.58     31.00 o 
   2  12   3      155.69      189.60     21.72 o 
   3  12   3     3504.71     3836.21    119.75 o 
   4  12   3        1.59       19.95     11.69 o 
   5  12   3     3376.87     3325.18    117.45 o 
   6  12   3      145.68      154.10     27.48 o 
   7  12   3     1120.44     1231.59    133.17 o 
  -7  13   3     1372.65     1387.47     92.62 o 
  -6  13   3     4609.86     4430.66    187.01 o 
  -5  13   3      554.02      564.41     61.10 o 
  -4  13   3     1120.02     1133.80     57.79 o 
  -3  13   3        1.43        0.43     13.70 o 
  -2  13   3       51.57       52.27     17.49 o 
  -1  13   3     1010.13     1011.45     60.68 o 
   0  13   3      163.55      154.53     25.82 o 
   1  13   3     6958.81     6917.50    191.56 o 
   2  13   3     1064.33      918.71     61.65 o 
   3  13   3     3944.96     4288.32    133.73 o 
   4  13   3     1310.95     1373.16     65.01 o 
   5  13   3      111.87      112.86     23.96 o 
   6  13   3      112.09       73.29     31.08 o 
   7  13   3     1738.96     2100.95    125.05 o 
  -7  14   3      778.71      873.54     85.52 o 
  -6  14   3     1543.57     1659.24    169.40 o 
  -5  14   3     4556.50     4837.93    283.39 o 
  -4  14   3     1065.79      932.06     54.18 o 
  -3  14   3      822.72      803.22     48.55 o 
  -2  14   3       24.21        8.82     21.53 o 
  -1  14   3      522.51      508.78     53.99 o 
   0  14   3     2623.89     2614.81    140.96 o 
   1  14   3        1.98      -14.23     14.23 o 
   2  14   3     4427.30     4687.53    143.90 o 
   3  14   3     2573.74     2858.44    167.27 o 
   4  14   3        3.96       16.94     15.34 o 
   5  14   3     2266.89     2049.16    225.33 o 
   6  14   3     1145.71     1380.59    146.49 o 
   7  14   3      347.35      295.11     79.90 o 
  -7  15   3      533.71      498.64     80.44 o 
  -6  15   3      576.41      590.76     70.95 o 
  -5  15   3      462.00      454.92     88.43 o 
  -4  15   3      753.39      739.41     94.41 o 
  -3  15   3       58.19       39.32     18.62 o 
  -2  15   3      969.48      912.12     68.72 o 
  -1  15   3      272.54      237.07     32.00 o 
   0  15   3      359.16      264.02     34.23 o 
   1  15   3     1687.12     1770.92     91.15 o 
   2  15   3      105.28       88.29     36.69 o 
   3  15   3      320.23      392.06     62.86 o 
   4  15   3     1028.73      980.16    124.65 o 
   5  15   3       93.94       68.18     29.83 o 
   6  15   3       65.15       58.60     42.62 o 
  -6  16   3      865.99     1062.88     90.09 o 
  -5  16   3     6212.50     6562.84    254.21 o 
  -4  16   3      213.15      167.49     32.34 o 
  -3  16   3      571.12      661.61     53.56 o 
  -2  16   3     1343.80     1337.36     65.74 o 
  -1  16   3       49.38       36.87     18.82 o 
   0  16   3     2240.53     2430.19    101.94 o 
   1  16   3        7.86      -14.11     20.30 o 
   2  16   3     6763.53     7041.98    243.91 o 
   3  16   3     1864.97     1903.69    100.57 o 
   4  16   3       11.35       -5.37     16.95 o 
   5  16   3     2654.12     1165.54    129.98 o 
   6  16   3     1211.73     1093.09    144.89 o 
  -6  17   3       94.15       68.90     33.68 o 
  -5  17   3      241.02      153.98     41.68 o 
  -4  17   3     1034.45     1007.32     72.04 o 
  -3  17   3      128.84      123.11     27.34 o 
  -2  17   3     1374.72     1350.37     83.56 o 
  -1  17   3     1162.17     1132.33    211.48 o 
   0  17   3      483.16      537.58     50.19 o 
   1  17   3      205.73      180.23     36.53 o 
   2  17   3      730.43      727.39     62.67 o 
   3  17   3       60.25       59.72     24.79 o 
   4  17   3      479.20      413.37     68.18 o 
   5  17   3      118.81      105.98     32.51 o 
  -5  18   3     1855.46     2105.87    123.52 o 
  -4  18   3       70.46       48.09     32.37 o 
  -3  18   3     2413.13     2671.60    137.47 o 
  -2  18   3     2337.18     2296.18    213.61 o 
  -1  18   3      593.44      700.07     70.33 o 
   0  18   3     4988.84     5085.67    163.56 o 
   1  18   3       31.68       52.53     19.13 o 
   2  18   3     1200.89     1408.90     87.03 o 
   3  18   3     2493.00     2582.50    167.27 o 
   4  18   3      136.20      135.76     35.95 o 
   5  18   3     2182.45     2304.44    158.74 o 
  -5  19   3        3.47      -23.44     37.29 o 
  -4  19   3       27.29      -22.47     42.08 o 
  -3  19   3      268.18      267.31     40.31 o 
  -2  19   3     1778.46     1874.91     86.75 o 
  -1  19   3      586.33      638.09     56.84 o 
   0  19   3       10.40       14.99     21.62 o 
   1  19   3       56.74       20.57     43.68 o 
   2  19   3      180.55       99.29     47.94 o 
   3  19   3      654.88      778.80     83.10 o 
   4  19   3      528.95      502.86     75.64 o 
   5  19   3       64.68       22.37     27.70 o 
  -4  20   3        2.94      -15.98     37.29 o 
  -3  20   3     3131.36     3556.19    164.88 o 
  -2  20   3     2635.86     2937.21    119.51 o 
  -1  20   3     1020.02     1098.65     73.03 o 
   0  20   3     2546.20     3003.26    146.76 o 
   1  20   3      339.21      358.15     50.46 o 
   2  20   3      747.21      836.33     88.43 o 
   3  20   3     1590.48     1898.52    142.76 o 
  -3  21   3        1.08      -34.09     34.09 o 
  -2  21   3        4.48       78.84     51.14 o 
  -1  21   3      179.34      207.87     38.74 o 
   0  21   3       26.82       70.17     38.63 o 
   1  21   3      201.36      210.95     47.94 o 
  -2  22   3     1321.79     1013.19    139.57 o 
  -9   0   4     5076.29     5592.23    317.49 o 
  -8   0   4      954.91     1197.50    111.87 o 
  -7   0   4      166.91      176.86     42.62 o 
  -6   0   4     1167.03     1348.39    110.80 o 
  -5   0   4     1820.28     1838.02    107.07 o 
  -4   0   4     4609.31     4654.69    243.97 o 
  -3   0   4    14197.59    15019.18    355.46 o 
  -2   0   4    12867.69    14110.45    418.34 o 
  -1   0   4     7897.95     8465.58    256.89 o 
   0   0   4     1147.54     1641.77    106.54 o 
   1   0   4     2050.37     2395.00    140.63 o 
   2   0   4    16663.79    19067.43    556.94 o 
   3   0   4     4402.08     4880.15    166.36 o 
   4   0   4    17780.64     9770.69    420.83 o 
   5   0   4     3367.34     3528.09    141.04 o 
   6   0   4     2004.26     2001.87    156.61 o 
   7   0   4      709.41      758.56    115.06 o 
   8   0   4       80.08      122.52     52.20 o 
  -9   1   4      152.15       97.32     39.50 o 
  -8   1   4       30.30       41.02     34.63 o 
  -7   1   4      243.36      214.39     27.49 o 
  -6   1   4       47.19       53.25     16.74 o 
  -5   1   4       23.94       20.58     12.43 o 
  -4   1   4     2075.56     2126.25     65.05 o 
  -3   1   4       99.88      523.68     79.90 o 
  -1   1   4      206.49      174.59     19.57 o 
   0   1   4      652.13      745.88     31.58 o 
   1   1   4     1260.11     1873.71     61.73 o 
   2   1   4        4.79       10.26     11.33 o 
   3   1   4     2989.77     3529.51    107.50 o 
   4   1   4      112.42      193.55     50.89 o 
   5   1   4       15.45      140.86     31.96 o 
   6   1   4      629.61      618.24     82.03 o 
   7   1   4        8.28       51.06     26.74 o 
   8   1   4       68.22       61.68     30.78 o 
  -9   2   4     2808.43     2957.43    144.62 o 
  -8   2   4     2657.69     2469.86    123.54 o 
  -7   2   4      629.42      666.23     47.15 o 
  -6   2   4     4741.20     4842.63    129.95 o 
  -5   2   4     1017.47      986.38     48.41 o 
  -4   2   4     5576.81     5440.79    134.09 o 
  -3   2   4     7231.52     7441.40    147.25 o 
  -2   2   4     1433.54     1497.14     42.57 o 
  -1   2   4    16485.95    17878.29    368.08 o 
   0   2   4      435.49      460.72     30.68 o 
   1   2   4     4382.02     4576.29    151.98 o 
   2   2   4    15667.40    16306.70    454.98 o 
   3   2   4      311.37      305.13     37.31 o 
   4   2   4    10539.88    11390.14    288.29 o 
   5   2   4     3241.73     3349.01    114.53 o 
   6   2   4     2059.94     2270.44     92.40 o 
   7   2   4     1390.84     1412.52     96.70 o 
   8   2   4        9.55       18.19     34.63 o 
  -9   3   4        1.36       27.46     26.11 o 
  -8   3   4      843.07      967.65     71.87 o 
  -7   3   4     1046.40      999.76     58.84 o 
  -6   3   4     2754.29     2450.49     81.04 o 
  -5   3   4       49.91       25.89     19.71 o 
  -4   3   4        1.18        6.33      7.78 o 
  -3   3   4      245.13      254.41     17.72 o 
  -2   3   4      761.14      818.28     31.48 o 
  -1   3   4     4161.70     4435.90    102.70 o 
   0   3   4     3320.31     3456.32    100.19 o 
   1   3   4     1481.46     1502.69     55.30 o 
   2   3   4      219.54      298.03     27.06 o 
   3   3   4     2363.81     2492.85     69.61 o 
   4   3   4      217.83      230.73     28.35 o 
   5   3   4       45.78       43.51     18.16 o 
   6   3   4      300.42      351.09     40.05 o 
   7   3   4       18.22       27.24     33.03 o 
   8   3   4       28.28       55.86     30.50 o 
  -9   4   4      603.29      663.64    102.28 o 
  -8   4   4     2936.35     2780.67    186.44 o 
  -7   4   4     1484.98     1436.30     61.23 o 
  -6   4   4    14000.24    13207.04    313.72 o 
  -5   4   4        1.37        0.19     11.25 o 
  -4   4   4     5527.64     5537.41    117.31 o 
  -3   4   4     3766.23     3684.56     90.36 o 
  -2   4   4     1443.93     1593.86     42.34 o 
  -1   4   4    23162.79    24687.74    446.60 o 
   0   4   4     3277.99     2939.14    102.77 o 
   1   4   4    10412.28    10596.34    267.49 o 
   2   4   4     7443.22     8120.93    227.89 o 
   3   4   4     1908.87     2006.04     59.93 o 
   4   4   4     4273.07     4487.84    138.41 o 
   5   4   4     1502.87     1435.43     66.96 o 
   6   4   4      981.13      440.01     82.03 o 
   7   4   4     4885.08     4930.73    210.48 o 
   8   4   4      144.74      105.15     38.79 o 
  -9   5   4      323.18      272.91     48.55 o 
  -8   5   4      312.17      341.85     48.90 o 
  -7   5   4      555.10      551.52     42.68 o 
  -6   5   4      278.25      222.10     39.53 o 
  -5   5   4      371.24      292.81     64.28 o 
  -4   5   4       22.85       12.12      8.66 o 
  -3   5   4        5.66       -3.88      6.89 o 
  -2   5   4        9.09       14.98      7.72 o 
  -1   5   4      194.05      238.18     16.28 o 
   0   5   4     4952.04     5346.56    117.02 o 
   1   5   4     3666.19     4004.39    146.35 o 
   2   5   4     4070.32     3800.06    299.62 o 
   3   5   4     1033.42     1019.94     48.86 o 
   4   5   4     1179.75     1257.02     59.10 o 
   5   5   4     1541.48     1633.86     88.96 o 
   6   5   4      210.88      246.44     34.65 o 
   7   5   4        0.09       18.53     33.03 o 
   8   5   4      311.31      271.10     52.92 o 
  -9   6   4      371.69      388.87     76.71 o 
  -8   6   4      787.59      876.07     67.03 o 
  -7   6   4      767.11      828.95     56.15 o 
  -6   6   4     7652.66     7400.56    183.31 o 
  -5   6   4      233.25      212.52     24.30 o 
  -4   6   4     5358.84     5186.00    124.96 o 
  -3   6   4     7945.67     8108.97    161.92 o 
  -2   6   4       29.61       34.23      9.28 o 
  -1   6   4    13108.70    13473.64    409.99 o 
   0   6   4    12103.73    12122.93    303.30 o 
   1   6   4     6961.93     7087.92    157.51 o 
   2   6   4     2092.38     2104.49     59.85 o 
   3   6   4      753.48      666.68     39.63 o 
   4   6   4     3150.70     3442.53    114.27 o 
   5   6   4      133.37       53.38     26.10 o 
   6   6   4      431.79      480.12     72.91 o 
   7   6   4     7070.33     7511.76    228.75 o 
   8   6   4      132.23      153.98     44.07 o 
  -9   7   4       82.66       41.05     25.48 o 
  -8   7   4        0.40       -6.91     17.12 o 
  -7   7   4      884.39      855.51     95.89 o 
  -6   7   4      821.03      739.56     43.98 o 
  -5   7   4     1391.84     1503.29     56.84 o 
  -4   7   4      633.03      585.65     29.93 o 
  -3   7   4     1624.65     1584.96     46.44 o 
  -2   7   4     1605.54     1521.55    110.04 o 
  -1   7   4     3530.22     3507.39     78.73 o 
   0   7   4     2949.11     3085.51     81.37 o 
   1   7   4     1276.36     1387.06     51.82 o 
   2   7   4      826.81      823.18     33.77 o 
   3   7   4       47.42       27.13     13.97 o 
   4   7   4      138.95      117.77     29.12 o 
   5   7   4      554.44      610.99     67.43 o 
   6   7   4     2998.30     1786.47     98.61 o 
   7   7   4        6.18       31.64     23.42 o 
   8   7   4      968.21     1016.38    148.09 o 
  -9   8   4      992.96     1021.71    111.87 o 
  -8   8   4      260.53      185.64     37.77 o 
  -7   8   4      651.01      650.21     53.41 o 
  -6   8   4     1489.05     1425.00     58.50 o 
  -5   8   4     1369.17     1286.56     49.39 o 
  -4   8   4     5468.69     5610.19    135.83 o 
  -3   8   4     7149.35     7140.05    163.86 o 
  -2   8   4      544.42      543.04     25.91 o 
  -1   8   4     7169.23     7250.88    146.55 o 
   0   8   4      396.65      395.33     35.68 o 
   1   8   4      845.72      893.61     34.62 o 
   2   8   4     5795.40     5775.13    138.94 o 
   3   8   4       49.62       55.45     13.63 o 
   4   8   4     3264.95     3413.42    142.54 o 
   5   8   4     1159.14     1241.80     80.09 o 
   6   8   4     1011.55     1298.71    131.04 o 
   7   8   4     1145.61     1169.71    116.66 o 
  -8   9   4      657.19      608.34     94.82 o 
  -7   9   4        2.90       -6.66     17.60 o 
  -6   9   4       65.08      106.76     20.98 o 
  -5   9   4     5362.26     5464.29    124.53 o 
  -4   9   4     2673.29     2667.74     70.66 o 
  -3   9   4     2131.13     2022.64     57.23 o 
  -2   9   4     9322.04     9082.64    202.93 o 
  -1   9   4      396.04      479.27     25.30 o 
   0   9   4        1.93        7.00      8.73 o 
   1   9   4      681.28      633.34     27.02 o 
   2   9   4      105.44      119.86     17.97 o 
   3   9   4      362.52      441.23     35.98 o 
   4   9   4      202.47      234.39     31.89 o 
   5   9   4     6449.38     6719.58    195.96 o 
   6   9   4     2614.88     2657.29    119.38 o 
   7   9   4      318.24      355.42     40.44 o 
   8   9   4      361.98      230.12     66.05 o 
  -8  10   4      653.54      850.18    114.00 o 
  -7  10   4      168.82      100.19     30.11 o 
  -6  10   4     1137.69     1202.82    109.74 o 
  -5  10   4     2399.51     2356.43     75.60 o 
  -4  10   4     2843.60     2681.22     71.68 o 
  -3  10   4     5549.61     5848.63    140.59 o 
  -2  10   4     1634.81     1534.93     46.85 o 
  -1  10   4     4104.81     4209.51    107.09 o 
   0  10   4        3.14        4.80      8.96 o 
   1  10   4     1457.33     1423.17     69.29 o 
   2  10   4     4347.32     4349.76    132.00 o 
   3  10   4        0.23        2.92     11.33 o 
   4  10   4     4291.28     4468.31    141.57 o 
   5  10   4     1593.77     1660.01     74.93 o 
   6  10   4      866.85      914.15     56.67 o 
   7  10   4      406.92      518.41     72.98 o 
   8  10   4       86.15      104.41     54.33 o 
  -8  11   4      638.63      766.02     78.70 o 
  -7  11   4       51.09       77.28     34.09 o 
  -6  11   4        5.67       -1.78     19.20 o 
  -5  11   4     2055.71     2225.57     74.07 o 
  -4  11   4     4353.30     4360.14    133.13 o 
  -3  11   4     3579.82     3428.10    107.69 o 
  -2  11   4     4662.06     4806.76    120.72 o 
  -1  11   4      109.97      140.74     21.87 o 
   0  11   4      224.84      233.78     23.65 o 
   1  11   4      974.32     1020.23     51.53 o 
   2  11   4        0.93      -14.34     15.43 o 
   3  11   4     5488.01     5486.22    162.24 o 
   4  11   4      318.37      302.81     34.19 o 
   5  11   4     3792.47     4038.38    136.78 o 
   6  11   4      527.59      524.13    183.78 o 
   7  11   4      383.97      423.13     61.72 o 
  -8  12   4     1020.41     1082.44    115.06 o 
  -7  12   4       14.15       38.89     23.35 o 
  -6  12   4     1374.49     1584.87     93.84 o 
  -5  12   4      231.75      226.75     26.45 o 
  -4  12   4     1443.49     1414.67     64.00 o 
  -3  12   4     2446.05     2383.67    178.99 o 
  -2  12   4     1196.76     1074.35     53.10 o 
  -1  12   4     1646.34     1726.51    136.90 o 
   0  12   4     1369.33     1315.56     57.86 o 
   1  12   4     6509.73     6360.06    180.27 o 
   2  12   4     2411.97     2539.86    114.39 o 
   3  12   4       35.77       38.90     24.07 o 
   4  12   4     1568.57     1453.62    130.23 o 
   5  12   4      993.62     1019.27     60.47 o 
   6  12   4       59.33       11.00     14.48 o 
   7  12   4     1258.81     1370.08    100.97 o 
  -7  13   4     2151.75     2272.85    122.40 o 
  -6  13   4        1.41      -13.29     19.95 o 
  -5  13   4      814.51      844.17     52.37 o 
  -4  13   4       82.53       99.18     36.89 o 
  -3  13   4     1081.33     1186.36     59.70 o 
  -2  13   4     2454.85     2464.97     89.78 o 
  -1  13   4       51.66       32.68     16.20 o 
   0  13   4     2997.88     3041.85    102.55 o 
   1  13   4     2266.73     1519.25    117.19 o 
   2  13   4       39.14       38.29     31.43 o 
   3  13   4     4602.29     4871.65    182.77 o 
   4  13   4      307.96      333.41     49.70 o 
   5  13   4      984.51     1145.73     85.28 o 
   6  13   4      548.74      389.77     94.38 o 
   7  13   4        7.05       25.94     32.25 o 
  -7  14   4       46.94       60.23     31.26 o 
  -6  14   4      893.87      755.10     74.57 o 
  -5  14   4       84.73       65.39     22.76 o 
  -4  14   4      691.61      739.51     55.51 o 
  -3  14   4       16.74       -8.96     14.33 o 
  -2  14   4       13.75       25.76     17.71 o 
  -1  14   4     3038.34     3232.18    110.12 o 
   0  14   4      370.87      354.18     46.11 o 
   1  14   4     1370.74     1302.97    109.74 o 
   2  14   4     3335.37     3465.71    200.29 o 
   3  14   4       45.01       28.96     30.90 o 
   4  14   4       36.49       33.95     21.09 o 
   5  14   4     1705.86     1755.76    152.35 o 
   6  14   4      126.87       68.70     30.36 o 
  -7  15   4     3606.79     4141.17    259.96 o 
  -6  15   4       51.20       33.23     27.75 o 
  -5  15   4     2973.62     3153.82    150.12 o 
  -4  15   4        4.31        6.72     17.20 o 
  -3  15   4      246.80      198.22     92.16 o 
  -2  15   4      928.87      938.17     55.80 o 
  -1  15   4      119.80      122.87     27.79 o 
   0  15   4     6370.45     6470.16    231.59 o 
   1  15   4     2716.54     2993.74    185.38 o 
   2  15   4     2838.47     3047.27    134.87 o 
   3  15   4     4016.09     4101.02    167.82 o 
   4  15   4      867.86      438.94     77.77 o 
   5  15   4        2.36       41.14     24.50 o 
   6  15   4      513.59      449.44    217.87 o 
  -6  16   4      748.37      576.99     82.57 o 
  -5  16   4       24.66       10.44     25.79 o 
  -4  16   4      158.82      188.24     36.91 o 
  -3  16   4      308.46      343.29     38.18 o 
  -2  16   4       40.01       50.62     21.30 o 
  -1  16   4      471.16      474.71     56.09 o 
   0  16   4      223.38      255.65     44.45 o 
   1  16   4       69.66      126.46     37.31 o 
   2  16   4      609.74      581.99     60.81 o 
   3  16   4      207.57       91.87     60.73 o 
   4  16   4     1116.10     1176.67     80.23 o 
   5  16   4       22.19       27.83     22.91 o 
   6  16   4      120.22       64.99     34.09 o 
  -6  17   4       10.62       30.90     42.62 o 
  -5  17   4      977.74     1216.80     95.35 o 
  -4  17   4      346.17      256.20     36.78 o 
  -3  17   4      559.73      393.43     40.79 o 
  -2  17   4     1428.06     1565.48     93.41 o 
  -1  17   4        4.03       25.30     39.95 o 
   0  17   4     6885.19     7182.91    260.52 o 
   1  17   4     3114.60     3101.61    143.68 o 
   2  17   4     1212.01     1365.83    112.93 o 
   3  17   4     2017.05     2363.03    159.81 o 
   4  17   4      182.83      228.50     41.73 o 
   5  17   4      457.78      462.47    142.76 o 
  -5  18   4       16.43       14.92     37.29 o 
  -4  18   4      541.91      570.82    102.26 o 
  -3  18   4     1297.05     1234.60    136.37 o 
  -2  18   4       26.01        8.02     24.47 o 
  -1  18   4       65.10       46.52     29.95 o 
   0  18   4      324.17      394.52     58.35 o 
   1  18   4      108.69       95.16     42.62 o 
   2  18   4       68.88       11.51     34.09 o 
   3  18   4       33.17       42.92     24.83 o 
   4  18   4      970.22     1166.26     82.67 o 
  -5  19   4     1813.47     1899.59    167.27 o 
  -4  19   4     2295.18     2213.97    204.55 o 
  -3  19   4     1424.88     1586.46    163.54 o 
  -2  19   4     3581.12     3743.38    165.94 o 
  -1  19   4      101.36       34.32     28.51 o 
   0  19   4     1688.55     1914.01    112.53 o 
   1  19   4      935.39     1050.38     93.02 o 
   2  19   4       39.18       10.65     24.50 o 
   3  19   4     2251.25     2422.24    127.41 o 
  -3  20   4       75.82       36.22     42.62 o 
  -2  20   4       38.81       19.88     37.82 o 
  -1  20   4      293.31      283.06     64.99 o 
   0  20   4      204.34      264.26     54.99 o 
   1  20   4        0.09      -23.82     29.95 o 
  -9   1   5      830.56      827.41     79.76 o 
  -8   1   5     2070.14     2384.96     89.02 o 
  -7   1   5      141.47       92.54     21.19 o 
  -6   1   5     1576.47     1375.06     99.13 o 
  -5   1   5     1511.74     1456.55     55.04 o 
  -4   1   5     1474.18     1420.82     66.29 o 
  -3   1   5     9396.41     9677.62    184.80 o 
  -2   1   5      176.89      227.63     25.58 o 
  -1   1   5    14101.55    16032.91    334.40 o 
   0   1   5    17642.49    20610.04    495.68 o 
   1   1   5      676.87      862.36     36.57 o 
   3   1   5     2288.52     2186.08    105.84 o 
   4   1   5     4434.33     4666.22    187.56 o 
   5   1   5     1414.56     1389.11     90.02 o 
   6   1   5       13.87       -1.23     23.97 o 
   7   1   5     1433.04     1628.87    109.23 o 
   8   1   5     1070.70      989.05    100.16 o 
  -9   2   5       84.62       90.56     32.39 o 
  -8   2   5      116.44      111.30     25.45 o 
  -7   2   5      309.53      336.61     39.09 o 
  -6   2   5     2791.71     2383.63    152.29 o 
  -5   2   5        6.42        2.94     11.06 o 
  -4   2   5      422.11      364.15     49.52 o 
  -3   2   5     4038.08     4033.86    129.57 o 
  -2   2   5     3141.07     3195.97     71.73 o 
  -1   2   5     4984.51     6124.48    165.39 o 
   0   2   5      455.34      553.71     30.79 o 
   1   2   5     2370.09     2751.77     85.91 o 
   2   2   5     1657.07     1122.92     71.38 o 
   3   2   5      177.87      192.65     34.98 o 
   4   2   5      226.02      300.51     96.42 o 
   5   2   5     1052.36     1266.83     85.79 o 
   6   2   5      398.65      336.66     76.71 o 
   7   2   5      366.79      274.85     52.79 o 
   8   2   5        1.41       -8.42     42.08 o 
  -9   3   5      526.18      635.57     71.52 o 
  -8   3   5     3755.08     3882.70    121.87 o 
  -7   3   5      328.98      229.04     34.46 o 
  -6   3   5     5851.95     5643.36    173.88 o 
  -5   3   5     3254.93     2929.54    245.91 o 
  -4   3   5     1575.12     1499.47     66.94 o 
  -3   3   5     9681.56    10293.43    199.75 o 
  -2   3   5     2728.18     2682.99     75.22 o 
  -1   3   5     5686.15     5581.86    128.02 o 
   0   3   5     8889.73     9127.21    261.40 o 
   1   3   5     2546.25     2434.95    244.21 o 
   2   3   5     9017.53     9763.83    413.90 o 
   3   3   5      261.87      238.54     38.75 o 
   4   3   5     2167.66     1370.09    122.52 o 
   5   3   5     3564.00     3744.75    167.22 o 
   6   3   5       29.51       49.01     39.42 o 
   7   3   5     4642.05     4804.53    286.06 o 
   8   3   5      470.29      221.60     75.64 o 
  -9   4   5        0.43      -12.15     22.14 o 
  -8   4   5      388.81      275.66     40.61 o 
  -7   4   5      348.06      330.29     34.06 o 
  -6   4   5      256.15      243.36     43.96 o 
  -5   4   5      254.62      192.20     23.78 o 
  -4   4   5     1170.42     1061.58     43.35 o 
  -3   4   5     6547.10     6937.67    141.88 o 
  -2   4   5     2308.03     2458.01     64.74 o 
  -1   4   5      206.11      185.71     22.64 o 
   0   4   5     1617.11     1828.60     65.67 o 
   1   4   5      451.70      465.59     34.12 o 
   2   4   5     6348.99     7197.32    196.37 o 
   3   4   5       50.01       73.34     31.60 o 
   4   4   5       17.61       28.56     46.34 o 
   5   4   5       73.35       62.75     30.86 o 
   6   4   5      246.05      242.91     66.05 o 
   7   4   5      328.65      332.93     58.53 o 
   8   4   5       82.42       47.94     47.94 o 
  -9   5   5      846.32      841.50     82.83 o 
  -8   5   5     4931.35     4786.54    140.86 o 
  -7   5   5       31.60        9.72     14.02 o 
  -6   5   5     5754.74     5829.28    178.01 o 
  -5   5   5     2410.50     2308.83     84.71 o 
  -4   5   5      523.13      579.30     30.98 o 
  -3   5   5    10489.10    10642.08    234.44 o 
  -2   5   5     1185.20     1293.36     49.33 o 
  -1   5   5     4469.59     4151.98    199.56 o 
   0   5   5     3604.17     3397.00    121.67 o 
   1   5   5     3031.64     2912.49    120.83 o 
   2   5   5     6495.96     2636.84    158.74 o 
   3   5   5      261.82      312.81     39.93 o 
   4   5   5     2056.76     2229.21     87.11 o 
   5   5   5     6779.65     7137.77    266.53 o 
   6   5   5       15.57      -20.90     23.32 o 
   7   5   5     3181.45     3308.13    166.65 o 
   8   5   5      280.46      231.19     75.64 o 
  -9   6   5      561.18      471.97     84.17 o 
  -8   6   5       98.59       71.72     22.30 o 
  -7   6   5      427.35      480.28     40.82 o 
  -6   6   5       79.50       78.86     19.57 o 
  -5   6   5     2012.48     1925.58     67.05 o 
  -4   6   5        5.07       10.87      9.36 o 
  -3   6   5      738.73      747.62     30.14 o 
  -2   6   5     1946.84     2018.43     61.07 o 
  -1   6   5     1933.37     1986.13     60.58 o 
   0   6   5     1528.71     1592.12     58.74 o 
   1   6   5     1598.52     1348.79    148.16 o 
   2   6   5      260.80      122.27     53.43 o 
   3   6   5       11.31        3.67     12.50 o 
   4   6   5     1827.34     1996.17     82.26 o 
   5   6   5       23.35       25.15     23.51 o 
   6   6   5      955.83      959.13     84.45 o 
   7   6   5       56.89       38.87     32.25 o 
   8   6   5      765.42      748.97    119.32 o 
  -9   7   5      356.33      347.32     79.90 o 
  -8   7   5     1315.25     1258.25    113.25 o 
  -7   7   5       50.28       25.84     17.38 o 
  -6   7   5     3413.72     3408.59    103.55 o 
  -5   7   5     7264.05     6640.51    312.65 o 
  -4   7   5      337.94      274.65     25.97 o 
  -3   7   5     7112.76     7138.27    163.72 o 
  -2   7   5       20.79       15.89      8.85 o 
  -1   7   5     3105.07     3285.37    104.06 o 
   0   7   5      173.69      191.36     20.72 o 
   1   7   5      388.20      352.25     32.39 o 
   2   7   5    11528.18    11766.69    367.19 o 
   3   7   5     4188.78     4235.93    133.19 o 
   4   7   5     1668.78     1813.52     77.77 o 
   5   7   5     3997.97     4243.08    180.66 o 
   6   7   5       33.03       69.78     30.89 o 
   7   7   5     1014.30      574.24    100.15 o 
  -8   8   5      255.54      224.57     40.26 o 
  -7   8   5     2139.48     2249.45     82.69 o 
  -6   8   5      242.31      215.41     29.16 o 
  -5   8   5     3031.20     2880.40     89.84 o 
  -4   8   5      836.10      901.22     36.68 o 
  -3   8   5     1761.14     1849.47     59.10 o 
  -2   8   5      112.36      113.88     14.81 o 
  -1   8   5     2947.51     2893.37     81.56 o 
   0   8   5     2115.25     2122.45     65.79 o 
   1   8   5      795.95      763.92     38.28 o 
   2   8   5     2893.38     2854.76     94.51 o 
   3   8   5      930.18      963.11     52.03 o 
   4   8   5     1776.51     2093.21     85.96 o 
   5   8   5       68.08       57.38     23.26 o 
   6   8   5     1813.60     1721.67    161.94 o 
   7   8   5      436.99      392.06     96.95 o 
  -8   9   5      487.78      530.56     88.43 o 
  -7   9   5      318.44      311.90     34.82 o 
  -6   9   5     1284.28     1291.89     57.28 o 
  -5   9   5     4710.04     4814.74    151.97 o 
  -4   9   5     2353.75     2363.67     83.02 o 
  -3   9   5     7207.49     7442.32    155.78 o 
  -2   9   5        7.24        7.11      9.46 o 
  -1   9   5     1682.73     1693.26     57.55 o 
   0   9   5     2632.83     2636.04     91.81 o 
   1   9   5      100.00       98.46     17.57 o 
   2   9   5     1722.31     1726.08     69.09 o 
   3   9   5     1214.77     1239.74     51.42 o 
   4   9   5     5826.77     5994.46    177.44 o 
   5   9   5     2612.52     2833.20    137.43 o 
   6   9   5        2.57        7.46     40.48 o 
   7   9   5      878.73     1119.72    158.74 o 
  -8  10   5      174.15      109.19     59.13 o 
  -7  10   5     1471.05     1406.94     73.75 o 
  -6  10   5        1.45      -14.22     14.22 o 
  -5  10   5     2131.03     1948.07     71.01 o 
  -4  10   5     6458.31     6684.13    162.05 o 
  -3  10   5       89.42       91.33     15.39 o 
  -2  10   5      453.22      434.46     31.77 o 
  -1  10   5     1711.92     1786.68     60.48 o 
   0  10   5      568.29      648.02     36.18 o 
   1  10   5      126.54      131.28     40.48 o 
   2  10   5      393.81      447.39     51.50 o 
   3  10   5     7776.32     7986.44    273.52 o 
   4  10   5      495.65      578.18     44.47 o 
   5  10   5      546.28      522.76     48.32 o 
   6  10   5     1368.37     1529.50    120.92 o 
   7  10   5      302.44      386.34     74.58 o 
  -8  11   5      558.08      801.17    108.67 o 
  -7  11   5       89.50       56.41     33.56 o 
  -6  11   5     3032.79     3006.79    112.67 o 
  -5  11   5      769.23      855.17     51.63 o 
  -4  11   5      837.43      833.61     41.48 o 
  -3  11   5     1523.80     1651.65    141.20 o 
  -2  11   5      214.47      214.57     34.30 o 
  -1  11   5     4945.32     4961.55    147.80 o 
   0  11   5     4467.53     4533.80    137.87 o 
   1  11   5      442.23      579.57     82.03 o 
   2  11   5     2078.62     2188.37    104.85 o 
   3  11   5      286.74      237.73     41.41 o 
   4  11   5      228.36      245.03     59.26 o 
   5  11   5      782.74      785.58     55.43 o 
   6  11   5       97.25       74.79     23.14 o 
   7  11   5      720.64      805.84     71.53 o 
  -8  12   5      459.03      432.55     84.17 o 
  -7  12   5      584.94      634.28     67.65 o 
  -6  12   5      657.60      768.10     57.05 o 
  -5  12   5      577.89      606.67     54.92 o 
  -4  12   5     2012.60     2003.59     80.00 o 
  -3  12   5        4.56        0.88     15.52 o 
  -2  12   5     3921.19     3833.81    152.88 o 
  -1  12   5       71.94       58.30     24.07 o 
   0  12   5       60.34       72.17     20.55 o 
   1  12   5     5666.18     5831.75    242.91 o 
   2  12   5      198.05      125.14     43.56 o 
   3  12   5     3029.37     2801.98    103.94 o 
   4  12   5     1077.31     1113.76     60.90 o 
   5  12   5      946.35     1078.81     61.70 o 
   6  12   5      460.34      530.44     60.80 o 
   7  12   5      125.62      111.87     39.42 o 
  -7  13   5       42.58       18.20     25.92 o 
  -6  13   5      702.55      579.13    144.89 o 
  -5  13   5      342.58      354.41     39.31 o 
  -4  13   5      652.23      634.14    131.04 o 
  -3  13   5      382.01      496.47     73.51 o 
  -2  13   5     1314.76     1236.89     75.69 o 
  -1  13   5     5821.83     5975.05    214.38 o 
   0  13   5     6280.73     6278.68    223.02 o 
   1  13   5      625.76      725.23     65.37 o 
   2  13   5      804.44      811.32     67.00 o 
   3  13   5       18.77       15.92     15.08 o 
   4  13   5       12.26        2.81     19.68 o 
   5  13   5      669.48      678.46     52.86 o 
   6  13   5       25.42       49.17     19.49 o 
  -7  14   5     1381.43     1410.58    129.98 o 
  -6  14   5      343.97      362.57     53.47 o 
  -5  14   5       19.82       61.10     22.69 o 
  -4  14   5      717.25      727.52     52.82 o 
  -3  14   5      467.57      395.26     64.99 o 
  -2  14   5     3329.62     3255.51    183.25 o 
  -1  14   5     1811.31     1795.18     95.35 o 
   0  14   5     1401.07     1550.38     87.79 o 
   1  14   5     6256.38     5974.70    317.49 o 
   2  14   5      514.04      603.17     64.58 o 
   3  14   5      788.37      952.46     87.36 o 
   4  14   5      858.48      598.75     99.08 o 
   5  14   5       90.17       47.71     22.56 o 
   6  14   5     1436.84     1563.99    150.22 o 
  -7  15   5        7.82      -33.03     33.03 o 
  -6  15   5      299.91      281.21     50.07 o 
  -5  15   5       31.02       34.86     20.33 o 
  -4  15   5       67.37       99.75     32.12 o 
  -3  15   5      872.51      610.47     64.58 o 
  -2  15   5      435.70      559.44     61.66 o 
  -1  15   5      388.04      450.03     72.98 o 
   0  15   5     2500.24     2484.70    120.36 o 
   1  15   5      286.10      327.91     50.65 o 
   2  15   5      699.68      665.87     94.82 o 
   3  15   5      334.32      479.43     73.51 o 
   4  15   5       78.37       18.15     35.69 o 
   5  15   5      466.62      353.67     48.90 o 
  -6  16   5      139.28      147.02     58.60 o 
  -5  16   5      675.13      803.85     77.77 o 
  -4  16   5      893.33      871.42    198.16 o 
  -3  16   5      179.20      152.85     37.15 o 
  -2  16   5     3735.59     3904.60    165.87 o 
  -1  16   5     1777.93     1931.03    105.18 o 
   0  16   5     2363.19     2423.20    121.27 o 
   1  16   5     3442.68     3210.44    146.45 o 
   2  16   5      345.10      256.32    182.71 o 
   3  16   5      535.51      575.12     62.14 o 
   4  16   5      399.71      394.88     52.69 o 
   5  16   5      101.70       74.58     52.20 o 
  -5  17   5     1229.01     1266.39     92.23 o 
  -4  17   5       38.16        4.56     25.79 o 
  -3  17   5     1257.26     1217.74    110.80 o 
  -2  17   5       14.02        1.36     22.97 o 
  -1  17   5       91.46       30.97     25.98 o 
   0  17   5       51.69       63.46     30.64 o 
   1  17   5       42.45       70.63     34.02 o 
   2  17   5     1457.94     1408.44    133.17 o 
   3  17   5      126.81       86.91     35.16 o 
  -5  18   5     1415.54     1336.00    117.19 o 
  -4  18   5     1528.20     1747.44    106.99 o 
  -3  18   5      171.02       93.31     38.89 o 
  -2  18   5     4571.05     4762.21    353.71 o 
  -1  18   5      377.55      344.13     53.34 o 
   0  18   5      497.38      465.99     61.28 o 
   1  18   5     1855.83     2170.14    120.47 o 
   2  18   5      125.88       92.16     32.76 o 
   3  18   5     1481.47     1650.20    101.60 o 
  -3  19   5      237.02      251.01     84.70 o 
  -2  19   5       84.53       99.91     40.48 o 
  -1  19   5        6.05       17.14     26.84 o 
   0  19   5       78.64       53.24     31.61 o 
   1  19   5        0.01        3.40     31.38 o 
   2  19   5      336.32      420.83     91.62 o 
  -9   0   6        8.44       22.58     28.35 o 
  -8   0   6      281.42      245.73     46.54 o 
  -7   0   6      459.40      511.03     62.20 o 
  -6   0   6      186.27      135.67     60.19 o 
  -5   0   6    14452.36    14158.00    444.54 o 
  -4   0   6      954.80      698.76    110.27 o 
  -3   0   6    15296.83    15824.23    709.55 o 
  -2   0   6     6152.60     6617.13    334.53 o 
  -1   0   6       90.38       72.45     35.16 o 
   0   0   6     6529.63     7055.01    349.45 o 
   1   0   6     8550.84     9127.19    435.74 o 
   2   0   6     8576.14     9533.11    458.12 o 
   4   0   6     3011.52     2821.15    192.84 o 
   5   0   6     5235.20     5408.98    315.36 o 
   6   0   6        8.59       13.85     38.35 o 
   7   0   6      620.51      216.27     68.18 o 
  -9   1   6       42.54       51.65     24.49 o 
  -8   1   6        9.65       26.34     18.37 o 
  -7   1   6       97.12       74.25     24.60 o 
  -6   1   6        7.96       -1.16     15.02 o 
  -5   1   6       65.42      144.98     33.97 o 
  -4   1   6     1316.56     1340.63     50.90 o 
  -3   1   6      210.39      245.68     41.83 o 
  -2   1   6      252.01      477.87    120.92 o 
  -1   1   6       57.20       60.52     25.03 o 
   0   1   6        1.59        9.07     18.45 o 
   1   1   6      432.86      573.63     58.29 o 
   2   1   6      718.82      757.10     59.72 o 
   3   1   6      349.28      256.76     51.14 o 
   4   1   6     1026.81     1047.58     76.44 o 
   5   1   6      160.58       77.04     32.45 o 
   6   1   6      238.16      331.42     76.18 o 
   7   1   6       81.32       92.03     38.35 o 
  -9   2   6        5.67       -3.18     20.25 o 
  -8   2   6      736.90      757.81     57.82 o 
  -7   2   6      566.89      574.80     45.32 o 
  -6   2   6     2316.93     2589.96    159.81 o 
  -5   2   6     6533.23     6863.37    169.41 o 
  -4   2   6      137.70      123.12     18.66 o 
  -3   2   6    13203.87    13613.24    260.13 o 
  -2   2   6     4544.66     4745.96    116.44 o 
  -1   2   6       22.05       11.29     18.65 o 
   0   2   6     8605.64     9099.63    305.46 o 
   1   2   6      484.10      630.30     61.39 o 
   2   2   6     5717.69     5962.58    220.70 o 
   3   2   6     4191.44     4407.52    257.82 o 
   4   2   6     1142.94     1272.17     85.13 o 
   5   2   6     2869.97     3364.66    160.05 o 
   6   2   6      422.44      495.63     69.62 o 
   7   2   6     1546.33     1688.40    115.99 o 
  -9   3   6      144.70      114.41     32.16 o 
  -8   3   6       47.76       47.32     21.27 o 
  -7   3   6       55.75       29.99     36.88 o 
  -6   3   6        0.11        6.09     13.56 o 
  -5   3   6     1996.80     1767.15     74.12 o 
  -4   3   6     1250.17     1277.91     49.84 o 
  -3   3   6        3.06       -2.81     11.15 o 
  -2   3   6      596.86      617.81     42.66 o 
  -1   3   6      797.27      835.25     42.22 o 
   0   3   6     1538.67     1581.68     85.38 o 
   1   3   6       77.10      108.67     28.06 o 
   2   3   6        9.42       23.04     20.17 o 
   3   3   6        3.62       26.88     22.75 o 
   4   3   6       53.93       40.29     26.36 o 
   5   3   6      897.92      923.40     88.98 o 
   6   3   6      127.44       97.28     45.28 o 
   7   3   6      793.82      896.63    122.52 o 
  -9   4   6      299.17      216.40     46.18 o 
  -8   4   6     6150.44     6057.94    170.78 o 
  -7   4   6     1382.46     1305.96     59.59 o 
  -6   4   6     1751.73     1675.17     73.73 o 
  -5   4   6     1735.43     1657.92     84.59 o 
  -4   4   6      423.26      335.15     39.67 o 
  -3   4   6     2159.52     2293.47     88.48 o 
  -2   4   6     4733.95     4967.17    122.50 o 
  -1   4   6     4882.44     5050.44    123.85 o 
   0   4   6    13361.98    13786.43    438.78 o 
   1   4   6      178.03      226.95     61.26 o 
   2   4   6     2530.22     2642.23    122.28 o 
   3   4   6     1987.26     2009.32    106.02 o 
   4   4   6       64.80       87.88     30.93 o 
   5   4   6     4525.92     4740.75    202.04 o 
   6   4   6     1034.52     1190.02     91.68 o 
   7   4   6     1584.27     1639.75    113.98 o 
  -9   5   6      537.08      530.56     93.75 o 
  -8   5   6      199.89      265.15     33.94 o 
  -7   5   6      254.18      301.65     33.52 o 
  -6   5   6       72.13       55.19     26.67 o 
  -5   5   6      422.17      385.09     43.98 o 
  -4   5   6        9.73        3.44     10.81 o 
  -3   5   6      423.76      426.46     30.66 o 
  -2   5   6     1554.81     1670.78     55.94 o 
  -1   5   6     3016.30     3209.68    125.25 o 
   0   5   6       65.98       78.84     17.61 o 
   1   5   6     1231.46     1265.80     75.48 o 
   2   5   6      274.60      256.75     41.56 o 
   3   5   6      752.84      878.07     70.89 o 
   4   5   6      562.77      541.22     94.82 o 
   5   5   6       31.73       68.37     32.01 o 
   6   5   6      545.61      533.98     71.14 o 
   7   5   6      299.81      294.72     58.38 o 
  -9   6   6       31.24       19.06     29.19 o 
  -8   6   6     4939.53     5112.73    150.09 o 
  -7   6   6     1115.33     1187.15     65.13 o 
  -6   6   6      691.26      719.43     67.65 o 
  -5   6   6     3598.00     3433.44    101.35 o 
  -4   6   6        2.00       -5.18     12.30 o 
  -3   6   6      429.19      480.12     31.59 o 
  -2   6   6     4814.67     4832.34    145.76 o 
  -1   6   6     4696.50     5016.15    125.88 o 
   0   6   6     9227.12    10035.04    224.89 o 
   1   6   6      140.31      147.35     31.99 o 
   2   6   6     4450.31     4448.08    176.16 o 
   3   6   6     3716.19     3560.07    154.17 o 
   4   6   6      391.81      441.07     86.30 o 
   5   6   6     4722.38     4977.67    209.10 o 
   6   6   6      937.26     1082.75     92.41 o 
   7   6   6      651.59      839.53    127.85 o 
  -9   7   6      435.79      584.90    114.00 o 
  -8   7   6      149.93      162.57     31.99 o 
  -7   7   6     2653.75     2641.00    297.24 o 
  -6   7   6       63.17       65.01     18.81 o 
  -5   7   6       63.99       46.45     16.34 o 
  -4   7   6      748.93      656.47     60.31 o 
  -3   7   6     1341.92     1424.11     53.49 o 
  -2   7   6      548.68      511.39     79.90 o 
  -1   7   6     2230.42     2279.19     70.61 o 
   0   7   6     1120.50     1120.25     46.13 o 
   1   7   6      126.75      134.02     19.90 o 
   2   7   6      485.36      626.50     60.47 o 
   3   7   6     1283.13     1458.52    117.19 o 
   4   7   6     1614.42     1487.30     92.33 o 
   5   7   6     1046.70     1057.90     80.39 o 
   6   7   6     1587.95     1660.51    108.42 o 
  -8   8   6     1368.48     1497.47     78.55 o 
  -7   8   6     2660.10     2631.31     93.23 o 
  -6   8   6      682.79      601.44     69.05 o 
  -5   8   6     2949.94     3043.22    113.89 o 
  -4   8   6      251.41      229.73     29.05 o 
  -3   8   6     3819.81     3534.65    126.49 o 
  -2   8   6       58.64       76.70     19.77 o 
  -1   8   6      798.54      891.40     59.29 o 
   0   8   6     6993.29     7324.96    173.92 o 
   1   8   6      772.65      776.44     40.01 o 
   2   8   6     4100.21     4157.74    132.67 o 
   3   8   6     6859.23     6748.18    338.79 o 
   4   8   6      244.72      202.62     40.19 o 
   5   8   6     1140.83     1069.65    122.52 o 
   6   8   6      593.51      732.99    125.72 o 
  -8   9   6        0.15       11.82     20.28 o 
  -7   9   6     1551.54     1505.01     66.63 o 
  -6   9   6     2370.26     2605.16    101.22 o 
  -5   9   6       26.19        4.60     16.48 o 
  -4   9   6     1207.51     1328.57     54.54 o 
  -3   9   6      390.34      295.75     91.04 o 
  -2   9   6     1566.73     1564.50     58.31 o 
  -1   9   6       56.57       38.49     14.69 o 
   0   9   6       13.89        0.50     11.97 o 
   1   9   6     2012.74     1959.19     67.32 o 
   2   9   6      522.47      566.97     39.91 o 
   3   9   6     2102.07     2157.41    144.89 o 
   4   9   6     3584.57     3835.65    161.68 o 
   5   9   6        8.42      -29.83     33.03 o 
   6   9   6       18.64      -36.22     37.29 o 
  -8  10   6     1005.56      703.16    101.21 o 
  -7  10   6      410.82      415.70     45.89 o 
  -6  10   6      723.19      779.97     56.08 o 
  -5  10   6     3365.51     3268.08    146.13 o 
  -4  10   6       15.34       16.57     15.06 o 
  -3  10   6     5173.53     5165.86    154.43 o 
  -2  10   6      789.48      808.47     41.66 o 
  -1  10   6      315.04      298.60     29.21 o 
   0  10   6      698.45      750.14     46.66 o 
   1  10   6     2626.82     2553.03     93.68 o 
   2  10   6     2936.79     3181.83    111.40 o 
   3  10   6     1559.09     1273.14    110.80 o 
   4  10   6      738.34      678.31     66.81 o 
   5  10   6     1206.76     1263.28     82.66 o 
   6  10   6      129.73      141.07     34.84 o 
  -8  11   6       54.94       41.55     40.48 o 
  -7  11   6      137.14      179.89     32.55 o 
  -6  11   6     2953.53     3201.99    150.58 o 
  -5  11   6        6.83       31.43     24.11 o 
  -4  11   6     2776.37     2896.17    171.91 o 
  -3  11   6       60.54       52.38     17.51 o 
  -2  11   6      693.64      785.59     48.29 o 
  -1  11   6      220.15      221.78     30.71 o 
   0  11   6      132.77      129.65     25.33 o 
   1  11   6     4612.67     4619.70    180.98 o 
   2  11   6     3095.93     3061.37    110.24 o 
   3  11   6     1569.48     1578.07    135.84 o 
   4  11   6     2003.25     2239.56    115.35 o 
   5  11   6       43.55       46.25     25.57 o 
   6  11   6       12.49      -14.14     17.56 o 
  -7  12   6       56.32       17.49     28.15 o 
  -6  12   6     1867.90     2090.61    133.71 o 
  -5  12   6     1731.53     1823.95    148.09 o 
  -4  12   6       38.44       50.98     24.83 o 
  -3  12   6     3248.39     3419.39    172.59 o 
  -2  12   6     3654.86     3894.85    182.18 o 
  -1  12   6      110.20      138.05     35.69 o 
   0  12   6      566.52      641.58     52.68 o 
   1  12   6       54.44       51.00     25.98 o 
   2  12   6      237.35      177.26     34.06 o 
   3  12   6      530.91      539.75     77.24 o 
   4  12   6      323.21      387.95     52.22 o 
   5  12   6     1443.21     1337.59     87.52 o 
   6  12   6       55.34       50.07     52.20 o 
  -6  13   6      636.99      751.10    114.00 o 
  -5  13   6      260.31      392.06     80.97 o 
  -4  13   6     2675.55     2624.82    279.13 o 
  -3  13   6      495.13      563.59     79.90 o 
  -2  13   6     1075.76     1115.48     80.44 o 
  -1  13   6     5451.97     5656.40    207.59 o 
   0  13   6        2.45       21.08     22.97 o 
   1  13   6     2397.24     1998.70    261.55 o 
   2  13   6      892.36      256.76     60.73 o 
   3  13   6      934.55      408.04     79.90 o 
   4  13   6      788.61      735.12     77.77 o 
   5  13   6        5.61        7.78     19.58 o 
  -6  14   6      700.53      422.96     88.43 o 
  -5  14   6       52.22       30.90     39.42 o 
  -4  14   6       34.77        5.00     24.83 o 
  -3  14   6     1719.88     1758.96    129.98 o 
  -2  14   6     2309.68     2318.14    114.47 o 
  -1  14   6      322.42      412.56    118.26 o 
   0  14   6     2519.92     2405.29    115.95 o 
   1  14   6       15.20       -7.68     21.81 o 
   2  14   6        1.08       -0.21     28.06 o 
   3  14   6      410.77      410.41     63.92 o 
   4  14   6      142.83       42.62     25.57 o 
  -5  15   6      371.19      353.71     78.84 o 
  -4  15   6     1513.70     1650.17     95.86 o 
  -3  15   6     2444.60     2683.72    173.66 o 
  -2  15   6     1456.19     1700.02    141.16 o 
  -1  15   6     6046.13     3924.90    225.86 o 
   0  15   6       60.90       27.51     26.74 o 
   1  15   6     2555.58     2681.99    256.76 o 
   2  15   6        5.29       21.88     30.78 o 
   3  15   6       12.19       15.98     39.42 o 
   4  15   6      488.63      244.05    176.32 o 
  -5  16   6      863.07     1172.99    150.22 o 
  -4  16   6       43.44       31.84     28.36 o 
  -3  16   6      120.24       74.04     33.15 o 
  -2  16   6      587.65      533.71    107.60 o 
  -1  16   6      280.82      276.05     47.77 o 
   0  16   6      614.77      628.11     67.93 o 
   1  16   6       91.70      139.47     36.76 o 
   2  16   6     1032.99     1141.03    120.39 o 
   3  16   6      806.82      790.52    103.34 o 
  -4  17   6     1681.75     1947.63    140.63 o 
  -3  17   6      374.93       89.49     43.68 o 
  -2  17   6     1717.67     1851.77    107.98 o 
  -1  17   6     4108.61     4562.22    189.48 o 
   0  17   6        0.96        0.71     31.96 o 
   1  17   6     1099.98     1082.30     80.23 o 
   2  17   6       32.71       32.98     38.89 o 
   3  17   6      216.52       87.36     53.27 o 
  -4  18   6       33.81       61.79     46.88 o 
  -3  18   6       10.60       14.48     30.17 o 
  -2  18   6       51.26       45.34     29.95 o 
  -1  18   6       93.55      123.15     47.41 o 
   0  18   6      474.97      597.77     69.00 o 
   1  18   6       21.79       15.98     36.22 o 
   2  18   6      620.03      627.51    106.54 o 
  -1  19   6      469.11      655.21    109.74 o 
   0  19   6       29.16       18.11     41.55 o 
  -9   1   7       11.72      -22.45     22.45 o 
  -8   1   7      646.56      649.58     50.38 o 
  -7   1   7     3252.98     3265.66    106.38 o 
  -6   1   7       47.16       61.44     18.72 o 
  -5   1   7     8245.49     5627.39    279.13 o 
  -4   1   7     3252.83     3336.62    152.15 o 
  -3   1   7     2587.81     2520.79    340.39 o 
  -2   1   7     6975.93     7552.84    484.75 o 
  -1   1   7     1414.51     1544.18     91.90 o 
   0   1   7     7091.03     7753.25    274.59 o 
   1   1   7      441.13      227.06    142.76 o 
   2   1   7     3347.42     3428.96    163.00 o 
   3   1   7     5748.88     5831.89    356.37 o 
   4   1   7       40.71       -2.27     22.56 o 
   5   1   7     1835.20     2280.24    130.30 o 
   6   1   7     3035.32     3621.85    232.25 o 
  -9   2   7      123.64      125.72     55.40 o 
  -8   2   7       34.02       36.75     19.91 o 
  -7   2   7       35.48       35.26     20.71 o 
  -6   2   7      914.10      959.67     54.74 o 
  -5   2   7       90.79       59.09     34.09 o 
  -4   2   7      921.90      980.20     74.95 o 
  -3   2   7       98.05      125.72     35.31 o 
  -2   2   7      231.65      295.72     31.52 o 
  -1   2   7     1612.42     1960.16    105.07 o 
   0   2   7     1814.96     2150.44    110.35 o 
   1   2   7      129.80      138.84     64.46 o 
   2   2   7      375.70      454.85     56.84 o 
   3   2   7     1491.79     1479.38     93.61 o 
   4   2   7      333.05      124.83     34.22 o 
   5   2   7      240.00      238.04     50.85 o 
   6   2   7      157.93      261.44     53.42 o 
  -9   3   7      153.11      151.29     58.60 o 
  -8   3   7     2063.42     2154.75     85.93 o 
  -7   3   7     1600.35     1606.92     84.27 o 
  -6   3   7      111.05      116.04     27.10 o 
  -5   3   7     5472.38     5414.57    240.25 o 
  -4   3   7     1974.48     1940.90     95.71 o 
  -3   3   7      156.50      126.21     35.19 o 
  -2   3   7    11649.30    12054.03    522.12 o 
  -1   3   7      419.01      479.68     58.75 o 
   0   3   7     3232.47     3534.86    152.17 o 
   1   3   7     1408.99     1538.25     90.76 o 
   2   3   7     1122.67     1420.46     87.39 o 
   3   3   7     2511.42     2510.11    174.72 o 
   4   3   7     1042.74     1069.65    115.06 o 
   5   3   7     4808.70     5285.40    323.88 o 
   6   3   7     1163.81     1203.67     95.24 o 
  -8   4   7       86.56       74.82     23.53 o 
  -7   4   7      105.89       96.42     26.76 o 
  -6   4   7      600.42      558.20     92.65 o 
  -5   4   7        1.64       -5.25     21.99 o 
  -4   4   7     1411.24     1588.19     71.50 o 
  -3   4   7      124.69       66.36     28.77 o 
  -2   4   7        2.09      -11.42     14.36 o 
  -1   4   7       92.30       67.69     27.24 o 
   0   4   7     1770.16     1920.39    102.42 o 
   1   4   7      170.24      202.48     40.43 o 
   2   4   7      583.75      786.07     76.09 o 
   3   4   7     2662.92     2734.54    134.96 o 
   4   4   7      833.43      911.97    103.34 o 
   5   4   7      197.56      133.87     55.40 o 
   6   4   7      191.95      157.90     46.69 o 
  -8   5   7     1027.40     1131.39    141.16 o 
  -7   5   7     2171.56     2400.29    103.91 o 
  -6   5   7      181.81      105.78     26.18 o 
  -5   5   7      451.30      489.69     54.24 o 
  -4   5   7     1436.48     1393.93     66.44 o 
  -3   5   7     3769.44     3957.30    135.14 o 
  -2   5   7     4381.55     4438.35    163.74 o 
  -1   5   7      204.63      217.64     34.29 o 
   0   5   7     8460.98     8903.11    370.22 o 
   1   5   7     3420.99     3487.47    152.04 o 
   2   5   7      227.85      290.24     46.72 o 
   3   5   7     5463.69     5838.95    229.47 o 
   4   5   7      266.97       86.60     53.80 o 
   5   5   7     1069.55      984.42    141.70 o 
   6   5   7     1102.62     1138.62    120.39 o 
  -8   6   7       81.94       78.38     27.33 o 
  -7   6   7      676.26      624.85     57.10 o 
  -6   6   7      181.37       65.20     42.99 o 
  -5   6   7      193.66      228.09     37.90 o 
  -4   6   7      299.75      299.88     53.27 o 
  -3   6   7     1978.47     1988.66     67.12 o 
  -2   6   7       87.36       85.02     20.57 o 
  -1   6   7      930.77     1099.75     57.12 o 
   0   6   7       25.88       16.63     15.97 o 
   1   6   7     1418.78     1286.28    101.74 o 
   2   6   7      863.25      920.42     70.29 o 
   3   6   7      314.23      302.80     49.57 o 
   4   6   7     1122.24      983.35    107.60 o 
   5   6   7      308.72      283.04     54.44 o 
   6   6   7      585.23      603.01    119.32 o 
  -8   7   7      378.13      380.11     48.24 o 
  -7   7   7     2716.15     2629.37    110.50 o 
  -6   7   7       60.36       51.53     22.45 o 
  -5   7   7     1772.11     1999.73    103.30 o 
  -4   7   7       43.11       32.59     18.45 o 
  -3   7   7     3984.17     4206.22    155.16 o 
  -2   7   7     1595.97     1504.55    116.96 o 
  -1   7   7      120.48       95.75     24.03 o 
   0   7   7     7179.19     7127.26    202.84 o 
   1   7   7    12688.41    12729.01    332.13 o 
   2   7   7      194.29      179.60     38.83 o 
   3   7   7     3962.90     4134.41    178.16 o 
   4   7   7       90.39       23.97     30.36 o 
   5   7   7      655.13      806.84     87.99 o 
   6   7   7      113.77      102.28     64.99 o 
  -8   8   7      431.87      428.99     61.98 o 
  -7   8   7      131.90      107.31     34.58 o 
  -6   8   7      105.01       86.84     25.20 o 
  -5   8   7      173.08      272.07     42.92 o 
  -4   8   7       94.93      106.38     30.20 o 
  -3   8   7      599.41      698.11     57.20 o 
  -2   8   7      529.55      545.38     39.93 o 
  -1   8   7     5423.42     5334.71    161.78 o 
   0   8   7        0.59        7.23     17.39 o 
   1   8   7      820.04      925.45     53.68 o 
   2   8   7      685.47      724.74     52.28 o 
   3   8   7      717.19      648.20     68.17 o 
   4   8   7      453.80      311.15     81.50 o 
   5   8   7      274.90      258.89     78.84 o 
  -7   9   7     1689.41     1778.64    154.06 o 
  -6   9   7       12.97        2.00     18.92 o 
  -5   9   7     5885.39     5129.83    991.88 o 
  -4   9   7       13.71       13.44     17.93 o 
  -3   9   7      910.67      981.54     47.18 o 
  -2   9   7     2175.82     2234.70     84.80 o 
  -1   9   7      635.35      655.41     66.51 o 
   0   9   7     1094.41     1051.25     56.97 o 
   1   9   7     3803.51     3849.97    129.59 o 
   2   9   7     2432.57     2196.82     89.04 o 
   3   9   7     3280.72     3140.37    144.10 o 
   4   9   7        0.21       31.96     43.68 o 
   5   9   7     1356.33     1359.44    145.96 o 
  -7  10   7       43.54       52.07     29.18 o 
  -6  10   7     1340.47     1229.04     84.64 o 
  -5  10   7      118.26       76.71     41.55 o 
  -4  10   7      868.00      938.67     56.86 o 
  -3  10   7      510.49      674.67     74.77 o 
  -2  10   7      312.88      337.12     37.73 o 
  -1  10   7     1068.90     1151.56     51.23 o 
   0  10   7      207.83      104.39    120.39 o 
   1  10   7     2709.61     2662.84    266.88 o 
   2  10   7     2611.25     2209.27    291.38 o 
   3  10   7        9.25       18.34     29.58 o 
   4  10   7       39.21       28.69     32.16 o 
   5  10   7      344.93      468.55     61.26 o 
  -7  11   7      800.12      967.06     91.01 o 
  -6  11   7      301.99      279.13     50.06 o 
  -5  11   7     1582.03     1910.24    154.48 o 
  -4  11   7     1646.74     1101.61    109.74 o 
  -3  11   7      583.60      530.27     72.75 o 
  -2  11   7     1514.26     1633.63    111.33 o 
  -1  11   7     1046.83      991.22     55.89 o 
   0  11   7     1205.09     1131.44    112.93 o 
   1  11   7        5.11        2.37     21.76 o 
   2  11   7      368.02      427.59     55.96 o 
   3  11   7     1703.32     1622.34    182.71 o 
   4  11   7       10.47       -0.22     32.71 o 
  -6  12   7     1023.71     1177.26    117.19 o 
  -5  12   7      201.18      156.61     53.27 o 
  -4  12   7     2199.45     2539.89    176.85 o 
  -3  12   7      601.99      682.36     65.48 o 
  -2  12   7      799.69      753.23     80.97 o 
  -1  12   7     2520.82     2555.54    118.10 o 
   0  12   7     1623.14     1741.26     98.47 o 
   1  12   7     1190.52     1180.45    119.32 o 
   2  12   7     1654.88     1485.85     90.69 o 
   3  12   7      497.22      472.31     62.82 o 
   4  12   7      608.93      557.59     71.45 o 
   5  12   7      204.00       99.08     55.40 o 
  -6  13   7      167.50      180.05     58.60 o 
  -5  13   7      600.38      779.87    111.87 o 
  -4  13   7     2094.95     2258.52    113.01 o 
  -3  13   7       92.86      102.53     46.34 o 
  -2  13   7     3527.81     3773.61    215.21 o 
  -1  13   7       36.55       52.55     26.24 o 
   0  13   7      377.72      402.54     55.93 o 
   1  13   7       29.05        7.46     33.03 o 
   3  13   7      518.95      438.22     82.57 o 
   4  13   7      927.08      858.38     71.59 o 
  -5  14   7      111.65      114.00     53.27 o 
  -4  14   7     1547.16     1620.74     94.96 o 
  -3  14   7     3153.01     2910.83    305.77 o 
  -2  14   7      146.56      111.43     31.85 o 
  -1  14   7     2900.88     3127.35    140.91 o 
   0  14   7      109.81      139.57     53.27 o 
   1  14   7      494.15      520.98     83.10 o 
   2  14   7      951.16      865.10    107.60 o 
   3  14   7      212.91        7.46     52.20 o 
  -5  15   7      543.10      649.89    108.67 o 
  -4  15   7      985.87     1064.08     83.19 o 
  -3  15   7      197.45      129.98     36.71 o 
  -2  15   7     1596.10     1650.22     98.47 o 
  -1  15   7      138.87      152.01     39.93 o 
   0  15   7      551.42      594.21     66.64 o 
   1  15   7      237.76      194.97     56.47 o 
   2  15   7      227.04      268.48     70.32 o 
  -4  16   7     1045.99     1167.54    177.39 o 
  -3  16   7     3316.58     3463.41    160.03 o 
  -2  16   7        9.03      -13.39     25.57 o 
  -1  16   7     1449.13     1457.09    113.46 o 
   0  16   7       53.50       69.60     33.12 o 
   1  16   7      295.57      340.65     58.60 o 
  -4  17   7      117.61       57.53     42.62 o 
  -3  17   7      521.70      373.60    143.83 o 
  -2  17   7        6.75      -18.62     24.83 o 
  -1  17   7        0.06       12.64     41.02 o 
   0  17   7      682.98      888.53    125.72 o 
   1  17   7     1291.76     1395.66    135.30 o 
  -1  18   7     1390.94     1370.09    139.57 o 
   0  18   7      231.87      275.94     73.51 o 
   1  18   7      787.98      931.15    133.17 o 
  -6   0   8     1092.29     1025.97    139.57 o 
  -4   0   8     2350.53     2299.11    178.99 o 
  -3   0   8        7.65       17.05     36.22 o 
  -2   0   8     2168.71     1586.36    141.70 o 
  -1   0   8      116.68      100.15     51.14 o 
   0   0   8     1318.42     1256.09    121.45 o 
   1   0   8     9411.81    11141.84    542.28 o 
   2   0   8     1529.51     1463.85    137.44 o 
   3   0   8     7838.70     8092.70    429.35 o 
   4   0   8     1404.87      797.98    111.87 o 
   5   0   8       15.71       23.44     41.55 o 
  -7   1   8       24.70      184.31     66.05 o 
  -6   1   8      426.35      419.61     62.63 o 
  -5   1   8       82.24       72.65     50.07 o 
  -4   1   8       73.05      112.76     35.64 o 
  -3   1   8      145.33      117.08     37.99 o 
  -2   1   8      125.44      123.36     37.90 o 
  -1   1   8      415.90      517.68     65.53 o 
   0   1   8      283.17      311.16     51.16 o 
   1   1   8      668.48      935.01     79.78 o 
   2   1   8        0.12       -8.84     38.89 o 
   3   1   8       33.28       38.99     28.18 o 
   4   1   8       17.80       -0.47     26.67 o 
   5   1   8      223.97      193.52     51.83 o 
  -7   2   8     4726.47     1790.92    166.20 o 
  -6   2   8      828.48      800.34     84.12 o 
  -5   2   8     2556.80     2344.92    184.31 o 
  -4   2   8     4946.02     5173.64    214.69 o 
  -3   2   8        0.38      -21.69     21.69 o 
  -2   2   8     1707.10     1540.67     98.65 o 
  -1   2   8      366.97      472.41     61.98 o 
   0   2   8     3511.18     3880.61    194.43 o 
   1   2   8     5600.95     5742.50    226.76 o 
   2   2   8       74.99      168.16     47.41 o 
   3   2   8     5359.61     5907.23    238.80 o 
   4   2   8     1031.09      759.62    116.13 o 
   5   2   8        8.38       -4.26     38.35 o 
  -7   3   8        0.69       44.49     34.27 o 
  -6   3   8      393.00      454.60     63.91 o 
  -5   3   8      550.29      408.04     85.23 o 
  -4   3   8       68.95      136.37     39.17 o 
  -3   3   8      423.24      302.80     61.79 o 
  -2   3   8      372.70      295.77     34.11 o 
  -1   3   8        0.24       36.37     41.02 o 
   0   3   8      461.31      462.84     61.01 o 
   1   3   8     1251.72     1403.51     91.15 o 
   2   3   8      247.04      234.70     48.06 o 
   3   3   8        0.30       18.00     27.84 o 
   4   3   8       47.90       35.79     30.45 o 
   5   3   8      711.67      769.21    125.72 o 
  -8   4   8      304.00      298.31     68.18 o 
  -7   4   8      586.79      452.08     85.76 o 
  -6   4   8      182.97      188.57     66.05 o 
  -5   4   8      461.50      252.90     96.95 o 
  -4   4   8     4319.73     4535.30    195.47 o 
  -3   4   8      497.93      423.02     60.25 o 
  -2   4   8    10306.76     9241.99   1029.17 o 
  -1   4   8     2664.39     2692.28    139.11 o 
   0   4   8      781.94      868.26     84.17 o 
   1   4   8     1091.92     1017.62     76.74 o 
   2   4   8      656.33      581.58     70.41 o 
   3   4   8     1558.32     1550.70    101.63 o 
   4   4   8     2286.37     2284.69    131.52 o 
   5   4   8     1520.45     1616.20    155.55 o 
  -8   5   8      311.20      169.40     57.53 o 
  -7   5   8       21.41       11.62     30.97 o 
  -6   5   8        0.41        4.23     25.85 o 
  -5   5   8      320.99      216.50     45.54 o 
  -4   5   8       10.08       15.35     24.72 o 
  -3   5   8      396.48      449.64     61.55 o 
  -2   5   8       17.47        4.34     17.91 o 
  -1   5   8     2228.56     2542.85     97.84 o 
   0   5   8       51.09       35.08     29.12 o 
   1   5   8       89.65       51.79     29.00 o 
   2   5   8      731.37      737.17     77.19 o 
   3   5   8      284.94      240.94     49.11 o 
   4   5   8      197.92      189.80     46.97 o 
   5   5   8      452.21      428.29     87.36 o 
  -7   6   8      425.15      350.96     43.77 o 
  -6   6   8       44.76       45.21     32.01 o 
  -5   6   8      997.18      973.57     82.50 o 
  -4   6   8     2472.32     2500.99    159.28 o 
  -3   6   8      141.89      167.23     41.35 o 
  -2   6   8    11369.56    11945.93    332.29 o 
  -1   6   8     1792.78     1739.50    104.58 o 
   0   6   8      841.66      812.38     55.54 o 
   1   6   8     2633.69     2784.46    136.80 o 
   2   6   8      233.51      255.29     49.45 o 
   3   6   8      679.97      699.18     90.03 o 
   4   6   8     1652.64     1765.08    120.39 o 
   5   6   8     1924.39     1918.77    167.27 o 
  -7   7   8        0.18       29.10     27.45 o 
  -6   7   8      393.57      269.17     49.99 o 
  -5   7   8      183.54      174.50     42.19 o 
  -4   7   8       27.94       21.98     26.33 o 
  -3   7   8     3146.72     3113.75    148.39 o 
  -2   7   8       20.96       16.72     18.75 o 
  -1   7   8      585.22      667.49     68.43 o 
   0   7   8      331.69      359.66     39.53 o 
   1   7   8      120.51      152.49     28.84 o 
   2   7   8      484.78      421.76     57.34 o 
   3   7   8      560.67      504.63     67.40 o 
   4   7   8      791.67      725.63    160.34 o 
   5   7   8      290.25      213.60     60.73 o 
  -7   8   8     1195.30     1158.76    231.72 o 
  -6   8   8       73.31       63.47     30.97 o 
  -5   8   8     2057.18     1756.83    150.22 o 
  -4   8   8     1183.95     1144.23    121.45 o 
  -3   8   8      478.56      526.76     64.32 o 
  -2   8   8     3386.02     3560.48    124.74 o 
  -1   8   8     4046.47     4058.12    135.79 o 
   0   8   8     1671.66     1737.94     79.65 o 
   1   8   8     3704.04     3409.73    122.07 o 
   2   8   8        5.29       -1.40     36.99 o 
   3   8   8     1635.95     1803.77    110.04 o 
   4   8   8       10.69        8.52     43.68 o 
  -7   9   8       25.91       31.56     24.29 o 
  -6   9   8      671.51      710.82     88.19 o 
  -5   9   8      139.71       80.97     50.07 o 
  -4   9   8     1563.06     1737.65    151.29 o 
  -3   9   8     1210.30     1052.28    121.99 o 
  -2   9   8      442.51      547.49     56.58 o 
  -1   9   8      336.09      337.68     51.83 o 
   0   9   8     1982.24     2170.43     91.30 o 
   1   9   8       53.01       48.21     23.51 o 
   2   9   8     1006.87     1099.14     77.27 o 
   3   9   8        0.12        5.57     22.53 o 
   4   9   8      324.78      315.11    115.06 o 
  -7  10   8     2081.15     2211.75    169.40 o 
  -6  10   8      313.02      352.44     65.52 o 
  -5  10   8     1527.54     1792.49    103.34 o 
  -4  10   8     1033.54     1115.25     82.78 o 
  -3  10   8        6.82        3.35     21.06 o 
  -2  10   8      429.69      453.52     51.40 o 
  -1  10   8     1341.76     1320.62     83.65 o 
   0  10   8      639.27      610.44    121.99 o 
   1  10   8     3889.56     3918.29    166.10 o 
   2  10   8      245.40      191.27     55.40 o 
   3  10   8     1512.13     1390.97    223.20 o 
   4  10   8      355.15      285.52     83.10 o 
  -6  11   8     1579.90     1720.68    105.26 o 
  -5  11   8      153.14      127.47     36.48 o 
  -3  11   8      386.15      435.93     59.13 o 
  -2  11   8      269.58      266.63     58.06 o 
  -1  11   8     1061.84      935.83     77.77 o 
   0  11   8     3161.20     3290.99    223.73 o 
   1  11   8        7.28      -10.31     23.65 o 
   2  11   8     1939.73     1875.30    106.99 o 
   3  11   8        0.14        1.16     24.23 o 
   4  11   8       24.15      -39.42     39.42 o 
  -6  12   8      477.32      411.24     83.10 o 
  -5  12   8      486.89      656.28    102.28 o 
  -4  12   8     1665.26     1928.35    152.35 o 
  -3  12   8      698.75      738.31     95.89 o 
  -2  12   8      110.87       69.25     41.55 o 
  -1  12   8      119.32      115.06     44.75 o 
   0  12   8      812.15      861.61    111.33 o 
   1  12   8     1534.17     1628.98    149.15 o 
   2  12   8        0.25       16.64     25.85 o 
   3  12   8     2313.24     2521.78    202.42 o 
   4  12   8     1698.15     1907.05    178.99 o 
  -5  13   8      782.07      803.30    112.93 o 
  -4  13   8      257.82      294.05     67.12 o 
  -3  13   8     1876.99     1962.45    143.83 o 
  -2  13   8        5.12        2.13     34.09 o 
  -1  13   8     1048.37     1094.16    106.54 o 
   0  13   8     1379.25     1365.83    120.39 o 
   1  13   8     1017.48     1009.99    104.41 o 
   3  13   8      213.70      252.50     78.84 o 
  -5  14   8      103.40      100.15     47.94 o 
  -4  14   8      812.49      972.70    127.85 o 
  -3  14   8      112.79       66.05     50.07 o 
  -2  14   8      776.62      794.78    105.47 o 
  -1  14   8       59.03       26.63     38.35 o 
   0  14   8      664.00      548.68     87.36 o 
   1  14   8      180.94       24.50     36.22 o 
  -4  15   8       24.32       66.05     46.88 o 
  -3  15   8     2034.18     2268.21    165.14 o 
  -2  15   8       44.99       12.78     47.94 o 
  -1  15   8     2243.19     2102.01    158.74 o 
   0  15   8        1.96       35.16     44.75 o 
  -3  16   8      217.60      252.71     51.11 o 
  -2  16   8      386.01      516.71     91.62 o 
  -6   1   9     2391.13     2496.86    142.64 o 
  -5   1   9      406.48      381.32     61.74 o 
  -4   1   9     1815.74     2010.60    160.34 o 
  -3   1   9        2.32       25.49     31.96 o 
  -2   1   9     2182.29     2371.02    183.25 o 
  -1   1   9     3167.49     3546.70    170.26 o 
   0   1   9      944.45     1072.88     98.68 o 
   1   1   9     7393.41     7523.25    287.02 o 
   2   1   9     1250.87     1382.56     97.90 o 
   3   1   9       60.75       44.59     30.45 o 
   4   1   9     2388.70     2958.87    160.02 o 
  -6   2   9       45.66      178.99     72.45 o 
  -5   2   9      158.20       78.43     38.14 o 
  -4   2   9       44.63       97.64     37.01 o 
  -3   2   9      392.71      398.93     71.38 o 
  -2   2   9      663.65      520.98     91.62 o 
  -1   2   9       87.35       55.90     33.88 o 
   0   2   9     1134.68     1150.59     88.52 o 
   1   2   9      123.85      143.83     39.29 o 
   2   2   9     1100.39     1461.43    101.32 o 
   3   2   9       87.08       60.90     35.64 o 
   4   2   9      179.59      245.34     54.52 o 
  -6   3   9     1532.25     1537.26    108.81 o 
  -5   3   9        0.64      -24.79     24.79 o 
  -4   3   9     5946.40     6251.49    255.37 o 
  -3   3   9      649.74      665.62     85.23 o 
  -2   3   9     1963.54     2107.26    124.89 o 
  -1   3   9     1420.91     1251.83    134.24 o 
   0   3   9        7.89       29.02     32.25 o 
   1   3   9     2867.19     3045.91    152.84 o 
   2   3   9     1544.25     1409.19    163.54 o 
   3   3   9     1523.93     1699.23    112.62 o 
   4   3   9     3215.99     3304.54    171.37 o 
  -6   4   9       95.81       98.76     41.02 o 
  -5   4   9      188.14       48.29     43.68 o 
  -4   4   9        6.72       36.62     30.45 o 
  -3   4   9       61.13       34.09     44.75 o 
  -2   4   9      212.54      248.00     53.07 o 
  -1   4   9       83.05       64.49     24.46 o 
   0   4   9     1627.67     1779.24    111.87 o 
   1   4   9      170.21      194.84     63.92 o 
   2   4   9      651.88      628.42    106.01 o 
   3   4   9      429.94      629.88     79.26 o 
   4   4   9       26.18       80.73     36.80 o 
  -6   5   9     1379.61     1343.89    101.31 o 
  -5   5   9      410.65      435.74     93.75 o 
  -4   5   9     4460.41     4852.09    213.55 o 
  -3   5   9     1172.30     1214.09     91.51 o 
  -2   5   9     3418.47     3542.20    169.82 o 
  -1   5   9     3075.40     3317.35    148.09 o 
   0   5   9      527.03      578.19    158.74 o 
   1   5   9      952.08     1062.91     90.62 o 
   2   5   9      862.66      885.10     94.29 o 
   3   5   9     2485.91     2517.85    141.75 o 
   4   5   9     1496.86     1256.40    106.75 o 
  -6   6   9       13.73       -4.46     28.65 o 
  -5   6   9      673.42      645.63    114.00 o 
  -4   6   9       77.82       68.18     35.41 o 
  -3   6   9      666.18      701.05     80.21 o 
  -2   6   9        1.46      -25.85     26.36 o 
  -1   6   9     1380.40     1037.04    159.05 o 
   0   6   9      405.38      485.43     49.04 o 
   1   6   9      107.35       75.78     35.79 o 
   2   6   9      127.93       70.04     35.64 o 
   3   6   9      776.97      752.59     86.39 o 
   4   6   9      130.61       75.64     50.07 o 
  -6   7   9      469.51      430.67     76.71 o 
  -5   7   9     1317.70     1478.96    103.83 o 
  -4   7   9     2758.75     2484.69    136.73 o 
  -3   7   9      751.49      815.32     85.84 o 
  -2   7   9      963.79      496.35     63.39 o 
  -1   7   9     4634.92     4860.19    159.58 o 
   0   7   9        8.92       11.71     18.04 o 
   1   7   9     2076.57     2158.64     94.51 o 
   2   7   9       26.39       10.05     27.75 o 
   3   7   9     1403.96     1419.04    101.49 o 
   4   7   9      558.29      557.20    104.41 o 
  -6   8   9       72.78       49.43     35.84 o 
  -5   8   9     1603.11     1485.67    103.58 o 
  -4   8   9       13.94       50.78     32.29 o 
  -3   8   9     2256.10     2241.22    127.15 o 
  -2   8   9     1231.79     1249.51     71.29 o 
  -1   8   9      156.28      142.00     30.80 o 
   0   8   9        3.94        6.01     21.27 o 
   1   8   9      280.07      308.70     49.03 o 
   2   8   9      107.07      120.62     31.05 o 
   3   8   9      157.77      139.20     40.44 o 
  -6   9   9      714.43      815.02    127.85 o 
  -5   9   9      301.37      334.74     56.13 o 
  -4   9   9     1074.40     1129.31    127.85 o 
  -3   9   9      519.79      518.49     67.48 o 
  -2   9   9      325.39      381.49     41.92 o 
  -1   9   9     3110.18     2957.08    149.22 o 
   0   9   9      174.51      166.83     32.29 o 
   1   9   9     2937.73     2885.83    140.45 o 
   2   9   9        1.22        4.19     23.24 o 
   3   9   9      833.25      833.13    135.30 o 
  -5  10   9     1324.99     1563.10    107.19 o 
  -4  10   9      287.19      278.07     77.77 o 
  -3  10   9      643.72      819.85     84.73 o 
  -2  10   9      662.64      769.26     73.68 o 
  -1  10   9        0.99      -10.51     31.43 o 
   0  10   9     1691.53     1589.16     97.77 o 
   1  10   9       56.86       53.32     31.53 o 
   2  10   9      119.46       34.83     33.97 o 
   3  10   9      601.83      590.23    116.13 o 
  -3  11   9      545.31      489.01     98.02 o 
  -2  11   9      826.53      642.60     69.85 o 
  -1  11   9      747.80      563.67    156.08 o 
   0  11   9      468.05      266.67    122.52 o 
   1  11   9     2168.39     2093.53    115.72 o 
   2  11   9      842.38      817.15    131.04 o 
  -2  12   9     1441.11     1470.24    123.59 o 
  -1  12   9      190.89      203.49     57.53 o 
   0  12   9      807.28      674.17     73.71 o 
   1  12   9        5.63      -22.33     26.24 o 
   2  12   9     1313.45     1310.43    169.40 o 
  -2  13   9     1856.15     1932.62    150.22 o 
  -1  13   9      228.69      213.08     64.99 o 
   0  13   9      451.75      544.41     87.36 o 
  -2  14   9      139.34       62.86     46.88 o 
  -5   0  10      141.05       94.82     58.60 o 
  -4   0  10      706.52      714.88    121.45 o 
  -3   0  10      320.28      403.78     94.82 o 
  -2   0  10       25.56        3.20     47.94 o 
   0   0  10      436.07      512.45    100.15 o 
   1   0  10     2175.89     2254.36    187.51 o 
   2   0  10     1892.87     2026.37    180.05 o 
  -5   1  10       13.86       15.98     32.39 o 
  -4   1  10       55.69       44.75     31.85 o 
  -3   1  10        7.83       27.06     34.63 o 
  -2   1  10      184.81      125.53     45.82 o 
  -1   1  10        1.08       53.19     34.73 o 
   0   1  10      291.97      344.36     62.07 o 
   1   1  10       24.15       79.61     37.58 o 
   2   1  10       10.88       35.05     34.22 o 
  -5   2  10       42.01       23.97     35.79 o 
  -4   2  10      704.41      803.25     90.39 o 
  -3   2  10     1407.51     1411.37    105.47 o 
  -2   2  10      679.64      591.00     75.95 o 
  -1   2  10     5338.40     6452.00    382.47 o 
   0   2  10     1322.69     1331.93    100.57 o 
   1   2  10     1729.94     1927.52    121.26 o 
   2   2  10     1766.53     1758.51    117.75 o 
  -5   3  10       14.33       70.61     37.58 o 
  -4   3  10        5.70       25.45     31.99 o 
  -3   3  10      968.27      905.14     92.62 o 
  -2   3  10     1374.07     1375.42    150.22 o 
  -1   3  10       37.74        9.53     31.85 o 
   0   3  10      544.10      550.74     76.44 o 
   1   3  10       38.05       89.32     38.04 o 
   2   3  10       97.39      150.87     46.33 o 
   3   3  10      150.99      125.72     66.05 o 
  -5   4  10      310.03      154.68     85.23 o 
  -4   4  10     4572.53     4812.74    219.98 o 
  -3   4  10     3147.01     3512.59    253.56 o 
  -2   4  10      163.71      261.44     56.44 o 
  -1   4  10      944.36      843.03     90.56 o 
   0   4  10      346.90      334.77     62.33 o 
   1   4  10      998.92     1075.10    103.93 o 
   2   4  10     2354.17     2307.68    137.01 o 
  -5   5  10      295.90      111.52    151.29 o 
  -4   5  10       31.08       55.28     38.89 o 
  -3   5  10     1538.40     1643.69    112.53 o 
  -2   5  10      334.41      419.27     67.28 o 
  -1   5  10       72.18       72.50     28.72 o 
   0   5  10       47.07       32.94     23.00 o 
   1   5  10      759.08      791.11     88.50 o 
   2   5  10        0.04       -7.99     30.13 o 
   3   5  10       12.43      -22.37     42.62 o 
  -5   6  10     1215.35     1379.68    181.12 o 
  -4   6  10     3839.70     4017.58    279.13 o 
  -3   6  10     1249.87     1370.77    101.32 o 
  -2   6  10       73.99      108.38     39.80 o 
  -1   6  10      659.71      745.31     63.48 o 
   0   6  10        5.88       29.13     22.88 o 
   1   6  10     1258.74     1203.87     73.87 o 
   2   6  10     2032.32     2053.01    174.72 o 
   3   6  10      294.47      272.74     79.90 o 
  -4   7  10      481.77      688.25     85.13 o 
  -3   7  10      310.45      327.18     58.82 o 
  -2   7  10       47.22       81.65     40.44 o 
  -1   7  10       77.66       32.21     23.60 o 
   0   7  10       38.32       40.17     29.35 o 
   1   7  10      267.82      295.00     42.17 o 
   2   7  10      205.46      152.35     66.05 o 
  -4   8  10      556.90      483.53     70.51 o 
  -3   8  10     2081.12     2149.96    130.17 o 
  -2   8  10      204.72      237.01     51.14 o 
  -1   8  10     1272.52     1162.87     80.23 o 
   0   8  10       19.40       20.74     22.97 o 
   1   8  10     1771.84     1773.42     89.82 o 
  -4   9  10      926.58     1014.15    100.57 o 
  -3   9  10       30.92       20.72     34.54 o 
  -2   9  10      495.12      617.08     79.59 o 
  -1   9  10        6.68       14.27     25.32 o 
   0   9  10      618.65      679.21     74.74 o 
   1   9  10       68.24       46.88     53.27 o 
  -4  10  10      416.92      406.98    100.15 o 
  -3  10  10     1055.58     1134.64    154.48 o 
  -2  10  10      190.75      230.12     83.10 o 
  -1  10  10     3678.33     3897.20    229.06 o 
   0  10  10      180.81      158.20     42.10 o 
  -2  11  10     1037.95      975.90    140.63 o 
  -1  11  10        6.24       80.77     49.54 o 
   0  11  10     1812.63     2094.56    192.84 o 
   0   4  11       11.22      -19.18     33.03 o 
   0   5  11     1340.97     1647.09    129.98 o 
   0   6  11       12.59       56.47     38.35 o 
                                                 
